# Supplementary material for: Identifying SETBP1 haploinsufficiency molecular pathways to improve patient diagnosis using induced pluripotent stem cells and neural disease modelling
Source: Mol Autism. 2024 Sep 30;15:42. doi: 10.1186/s13229-024-00625-1 (PMC11443744; doi:10.1186/s13229-024-00625-1)
Supplement: Supplementary file 2 — Additional file 2 [file 13229_2024_625_MOESM2_ESM.xlsx]

## Sheet: List of Tables
List of Tables	Title
ST1	Supplementary Table 1. HDR Repair Strands
ST2	Supplementary Table 2. Amplicon primers
ST3	Supplementary Table 3. Primers for off-target analysis
ST4	Supplementary Table 4. Significantly upregulated and downregulated genes in SETBP1 PATH2 NPCs in comparison to PATH2 iPSCs
ST5	Supplementary Table 5. Significantly upregulated and downregulated genes in SETBP1 PATH3 NPCs in comparison to PATH3 iPSCs
ST6	Supplementary Table 6. Significantly upregulated and downregulated genes in SETBP1 VUS2 NPCs in comparison to VUS2 iPSCs
ST7	Supplementary Table 7. Significant DisGeNET terms with positive and negative NES in SETBP1 PATH2 NPCs in comparison to WT NPCs
ST8	Supplementary Table 8. Significant DisGeNET terms with positive and negative NES in SETBP1 PATH3 NPCs in comparison to WT NPCs
ST9	Supplementary Table 9. Significant DisGeNET terms with positive and negative NES in SETBP1 VUS2 NPCs in comparison to WT NPCs
ST10	Supplementary Table 10. Significant Disease Ontology terms with positive and negative NES in SETBP1 PATH2 NPCs in comparison to WT NPCs
ST11	Supplementary Table 11. Significant Disease Ontology terms with positive and negative NES in SETBP1 PATH3 NPCs in comparison to WT NPCs
ST12	Supplementary Table 12. Significant Disease Ontology terms with positive and negative NES in SETBP1 VUS2 NPCs in comparison to WT NPCs
ST13	Supplementary Table 13. Significantly upregulated and downregulated genes in SETBP1 PATH2 NPCs in comparison to WT NPCs
ST14	Supplementary Table 14. Significant GO- Biological Process terms with positive and negative NES in SETBP1 PATH2 NPCs in comparison to WT NPCs
ST15	Supplementary Table 15. Significant GO- Biological Process terms with positive and negative NES in SETBP1 PATH3 NPCs in comparison to WT NPCs
ST16	Supplementary Table 16. Significant GO- Biological Process terms with positive and negative NES in SETBP1 VUS2 NPCs in comparison to WT NPCs
ST17	Supplementary Table 17. Significant GO- Cellular Component terms with positive and negative NES in SETBP1 PATH2 NPCs in comparison to WT NPCs
ST18	Supplementary Table 18. Significant GO- Cellular Component terms with positive and negative NES in SETBP1 PATH3 NPCs in comparison to WT NPCs
ST19	Supplementary Table 19. Significant GO- Cellular Component terms with positive and negative NES in SETBP1 VUS2 NPCs in comparison to WT NPCs
ST20	Supplementary Table 20. Significant GO- Molecular Function terms with positive and negative NES in SETBP1 PATH2 NPCs in comparison to WT NPCs
ST21	Supplementary Table 21. Significant GO- Molecular Function terms with positive and negative NES in SETBP1 PATH3 NPCs in comparison to WT NPCs
ST22	Supplementary Table 22. Significant GO- Molecular Function terms with positive and negative NES in SETBP1 VUS2 NPCs in comparison to WT NPCs
ST23	Supplementary Table 23. Description of differentiation experiments to generate samples for transcriptomics and flow cytometry analysis

## Sheet: ST1
Supplementary Table 1. HDR Repair Strands
SNV	Sense	HDR Sequence
PATH2	+	5’CGAAGGTGGACTTGCAGCAAACCAAAACCTAGCACCATGCTTCGATAGGCAGTTATGGCCACCTCTGATAAACTGATGCTGGAGCC3’
PATH3	+	5’ATGGAATGCCTTACACATCAATGCCTATGATGAACCTTGGTTATTAAGGTCAGTACCCAGCTCCTTTGTACCTATCGCACACGCTTG3’
VUS2	+	5’CCAGCCCCAGTGTTATCTCTCCTTGCTGCATCTGCAGCAATGTCGGATGCAGGTGAGCACTTTTCAGATGCTTTGGGTTCACCCCAA3’

## Sheet: ST2
Supplementary Table 2. Amplicon primers
SNV	Primer	Sequence
PATH2	Forward	5’ACACTCTTTCCCTACACGACGCTCTTCCGATCTGTCATGACACCTCCAACGTG3’
	Reverse	5’GTGACTGGAGTTCAGACGTGTGCTCTTCCGATCTCCGCTTCTTTTTGACTGGAG3’
PATH3	Forward	5’ACACTCTTTCCCTACACGACGCTCTTCCGATCTcctgcaaaaaccaatgacacca3’
	Reverse	5’GTGACTGGAGTTCAGACGTGTGCTCTTCCGATCTcggacatctttacgtgggagt3’
VUS2	Forward	5’ACACTCTTTCCCTACACGACGCTCTTCCGATCTtcagtgcccaccatgatgac3’
	Reverse	5’GTGACTGGAGTTCAGACGTGTGCTCTTCCGATCTaacggctcccatgttcagag3’

## Sheet: ST3
Supplementary Table 3. Primers for off-target analysis
Off-Target Identifier	Off-Target Locus	Forward Primer (5’®3’)	Reverse Primer (5’®3’)
SETBP1 VUS2 OT1	chr2:-38663239	CCCTGACACCTCCCCTTCTA	ACTGTCAGGCACAAACCTTGA
SETBP1 VUS2 OT2	chr6:+169356281	CAGTTCTGGGGAAGGTCCTC	GTCTGCCTCACCCCATAACA
SETBP1 VUS2 OT3	chr1:+57960021	CATTCAGGCTGGGATCGGTT	TGAGCCCTAATTGCCACACG
SETBP1 VUS2 OT4	chr1:-228360612	GAGTCCCAGGACACACACAG	CATCCCTGTCTGGGCAGATG
SETBP1 VUS2 OT5	chr9:-136418368	TCACGCACATCATGGTTGGA	TCCAAAAACACACCTGGCCT
SETBP1 VUS2 OT6	chr13:+110559645	TGTCTGTGGGGTGGAGAGAA	GACCCTAACCGAAACCCCTG
SETBP1 PATH1 OT1	chr8:-12131889	TCGCAGCTGGATGAATGACC	GGTCGGCAAGAGAAGGTGAA
SETBP1 PATH1 OT2	chr8:-12378139	GAATGACCCGGAATCTCCCC	CTGGATAGTGACGGCTGCAT
SETBP1 PATH1 OT3	chr17:+40521076	TGAACCGACACCATACAGAGG	GGCTAGGCCTCAACACAGAC
SETBP1 PATH1 OT4	chr8:+79825349	ACATCAACTCCAGAAAGGGAAAC	TGGGAGAGGACACACACGA
SETBP1 PATH1 OT5	chr6:+21392290	GGAAGTTGCAGTGAACCGAG	ATTTGGTGAAGTAGGGCCCA
SETBP1 PATH1 OT6	chr4:-156925253	AGTGAAAGAGTCAGGGCAGC	GCCAGTACCATGTGCAGAGT
SETBP1 PATH2 OT1	chr18:+75946966	ATGCAGGGGAAGTGGAATGA	TCCAGCCAGAAAGACCTCAA
SETBP1 PATH2 OT2	chr4:+35364035	ATCTTGGACTCAAGGGCTGC	CGCCCACCAACTGATCTTCT
SETBP1 PATH2 OT3	chr3:-79869159	TCATTACAGTCCGGTGCAGT	TTCATTTGGTCCATTTGCCCC
SETBP1 PATH2 OT4	chr2:+128660920	CCTGGGTGGGACTCTTTGTC	GATCCCAGACTTGCCCGTAG
SETBP1 PATH2 OT5	chr15:+86078962	TCAGCGCTCCAATTTCATGC	CAGATGCCCGGGACAAGTTT
SETBP1 PATH2 OT6	chr10:-43200014	GGCTGGACAACTTAGTCCCC	GGGTCAGCAGCATTTACCCT
SETBP1 PATH3 OT 1,2,4,5	chr4:+169783287	GGGGGTGTACAACTTCCTGT	GGGGGATGTACACTACTGGC
	chr4:+169783362
	chr4:+169783437
	chr4:+169783512
SETBP1 PATH3 OT3	chr4:-169787122	AATATGCTCTGCCACCCTGG	CCACCCGGTGAAATTGTTCG
SETBP1 PATH3 OT6	chr7:+7057962	TCTAGGGAGGGGGAGAGGAT	ACACACACACGGCGATATGA

## Sheet: ST4
Supplementary Table 4. Significantly upregulated and downregulated genes in SETBP1 PATH2 NPCs in comparison to PATH2 iPSCs
GeneName	FeatureID	Symbols	logFC	AveExpr	t	P.Value	adj.P.Val
Upregulated
3488	3488	IGFBP5	5.89653	6.68416	23.0131	9.34246e-20	8.14195e-16
1280	1280	COL2A1	6.03256	7.31249	23.0681	8.78797e-20	8.14195e-16
6764	6764	DENND2B	2.5872	5.61884	16.9155	2.47386e-16	8.62388e-13
9828	9829	DNAJC6	3.04652	5.93342	17.0578	2.00497e-16	8.62388e-13
7431	7431	VIM	3.31189	9.18658	15.0875	4.23518e-15	1.05456e-11
23054	23057	NMNAT2	2.39518	5.84568	14.908	5.67803e-15	1.2371e-11
1912	1912	PHC2	2.64983	5.83815	14.43	1.25816e-14	2.19298e-11
56265	56267	KYAT3	3.75439	5.93501	14.4396	1.23934e-14	2.19298e-11
53826	53827	FXYD5	3.2584	5.46483	14.0825	2.27343e-14	3.04814e-11
9915	9917	FAM20B	3.5231	4.93881	13.6386	4.92052e-14	5.04498e-11
129804	129807	NEU4	5.59784	1.55944	13.5157	6.18559e-14	5.98971e-11
83988	83989	FAM172A	4.51094	4.0169	13.1627	1.15392e-13	1.05857e-10
5168	5168	ENPP2	3.64899	5.05125	13.1285	1.2235e-13	1.06628e-10
57561	57562	CEP126	3.4746	5.81162	13	1.54499e-13	1.28234e-10
57580	57582	KCNT1	2.39859	6.4884	12.9005	1.85165e-13	1.40323e-10
1955	1955	MEGF9	3.69173	3.91513	12.8042	2.21343e-13	1.6075e-10
63035	63036	CELA2A	3.08856	5.40273	12.4773	4.063e-13	2.72377e-10
84260	84261	FBXW9	3.01536	3.66287	12.0043	1.00008e-12	5.44733e-10
7267	7267	TTC3	2.37671	7.85449	11.866	1.30727e-12	6.1583e-10
747	747	DAGLA	4.24217	2.54823	11.3601	3.56325e-12	1.31127e-09
112	112	ADCY6	5.04158	4.9339	11.3497	3.65826e-12	1.31127e-09
1760	1760	DMPK	2.47325	5.02972	11.2092	4.81021e-12	1.61234e-09
10846	10847	SRCAP	2.8781	3.94822	10.9542	8.08645e-12	2.38893e-09
80742	80745	THUMPD2	2.20317	4.60268	10.8907	9.21259e-12	2.67626e-09
1846	1846	DUSP4	3.58257	4.95635	10.7052	1.35482e-11	3.52455e-09
26108	26112	CCDC69	5.57486	3.24301	10.7032	1.38029e-11	3.53802e-09
401720	401934	RNF223	3.26448	4.74002	10.6176	1.62548e-11	3.82866e-09
784	784	CACNB3	5.12386	3.40806	10.5763	1.79088e-11	4.10725e-09
22846	22847	ZNF507	2.82432	5.82744	10.4975	2.09094e-11	4.55563e-09
389792	389799	CFAP77	2.74744	4.02212	10.2761	3.34437e-11	7.02318e-09
8204	8204	NRIP1	2.93607	6.35432	9.94401	6.84618e-11	1.29705e-08
89927	89932	PAPLN	2.53267	3.77082	9.86287	8.17059e-11	1.49386e-08
388	388	RHOB	2.95579	5.7684	9.85509	8.3135e-11	1.49386e-08
6660	6660	SOX5	3.50565	3.93534	9.43846	2.09551e-10	3.0352e-08
23767	23768	FLRT2	4.81002	3.28464	9.43971	2.10706e-10	3.0352e-08
286151	286177	LOC286177	3.1775	0.602053	9.41319	2.21606e-10	3.16606e-08
1821	1821	DRP2	3.63333	0.682217	9.38701	2.35339e-10	3.25552e-08
23331	23332	CLASP1	2.75802	6.09419	9.382	2.37572e-10	3.26053e-08
2947	2947	GSTM3	3.90422	2.47818	9.34307	2.60143e-10	3.48792e-08
135295	135398	C6orf141	2.12092	3.7795	9.31669	2.752e-10	3.66163e-08
220963	220965	FAM13C	2.87531	4.55396	9.27749	3.00821e-10	3.96183e-08
84687	84688	C9orf24	2.40767	5.18913	9.23338	3.32359e-10	4.25958e-08
10138	10139	ARFRP1	3.96496	2.41313	9.18956	3.68514e-10	4.55546e-08
89853	89857	KLHL6	2.73038	4.91227	9.15069	4.01238e-10	4.79012e-08
728841	728858	C12orf71	5.06811	3.10698	9.11213	4.43982e-10	5.1249e-08
128853	128859	BPIFB6	3.75076	1.43722	9.09724	4.54475e-10	5.19528e-08
7846	7846	TUBA1A	2.11885	9.55399	9.08745	4.63516e-10	5.24433e-08
9747	9748	SLK	2.31882	7.14927	9.08479	4.66364e-10	5.24433e-08
51176	51177	PLEKHO1	5.39112	3.36452	9.08726	4.71944e-10	5.27306e-08
441212	441234	ZNF716	6.39121	-0.637436	9.06075	5.09639e-10	5.58679e-08
199731	199745	THAP8	2.68921	4.62482	9.04274	5.13639e-10	5.59288e-08
79567	79568	MAIP1	2.11249	5.11378	8.95159	6.33391e-10	6.50574e-08
400818	400823	FAM177B	2.8969	5.94174	8.95099	6.34525e-10	6.50574e-08
321	321	APBA2	2.22423	5.95183	8.92692	6.70524e-10	6.75562e-08
8535	8535	CBX4	3.32543	2.89021	8.92864	6.68689e-10	6.75562e-08
6744	6744	ITPRID2	2.48225	5.29914	8.90286	7.08937e-10	6.98123e-08
10020	10021	HCN4	2.13559	4.23374	8.85431	7.93265e-10	7.68145e-08
63826	63827	BCAN	2.50362	3.10897	8.84587	8.09032e-10	7.79085e-08
158326	158358	KIAA2026	3.53941	4.33047	8.82989	8.41212e-10	7.97385e-08
171023	171024	SYNPO2	2.13172	6.95013	8.81307	8.73009e-10	8.09217e-08
23135	23136	EPB41L3	3.43662	5.5189	8.81158	8.77464e-10	8.09217e-08
94030	94031	HTRA3	3.13854	4.30046	8.80336	8.93712e-10	8.1557e-08
6935	6935	ZEB1	5.49314	3.82016	8.8125	8.91819e-10	8.1557e-08
1004	1004	CDH6	4.62803	6.33638	8.79753	9.13648e-10	8.25124e-08
219749	219770	GJD4	3.3641	2.36164	8.78347	9.3661e-10	8.37185e-08
2535	2535	FZD2	2.23098	5.52065	8.77407	9.55988e-10	8.47159e-08
23015	23016	EXOSC7	2.37222	6.02343	8.75291	1.00438e-09	8.79718e-08
9839	9840	TESPA1	5.43693	4.6506	8.75716	1.01389e-09	8.83609e-08
64773	64776	C11orf1	2.44226	4.8979	8.68363	1.18103e-09	1.00906e-07
90362	90378	SAMD1	2.94616	3.80272	8.63957	1.3102e-09	1.06714e-07
25999	26000	TBC1D10B	3.52722	5.2439	8.60285	1.43053e-09	1.13337e-07
23412	23413	NCS1	4.44057	1.40569	8.58924	1.48588e-09	1.16662e-07
6487	6487	ST3GAL3	2.16937	3.57575	8.56187	1.57228e-09	1.22343e-07
6646	6646	SOAT1	2.89284	3.32884	8.55422	1.60166e-09	1.23526e-07
727	727	C5	4.69644	1.94907	8.52821	1.72058e-09	1.3096e-07
284565	284576	LEMD1-AS1	2.04489	5.34628	8.47358	1.93729e-09	1.44303e-07
100505881	100505894	TMEM161B-DT	5.55979	2.75354	8.47304	1.98377e-09	1.47136e-07
7704	7704	ZBTB16	5.67514	3.41432	8.08881	4.99988e-09	3.26392e-07
27250	27252	KLHL20	2.01909	6.11127	8.01769	5.78685e-09	3.65452e-07
25956	25957	PNISR	2.27552	4.05424	8.01881	5.77145e-09	3.65452e-07
5998	5998	RGS3	2.54464	3.951	8.00926	5.90774e-09	3.70402e-07
56261	56262	LRRC8A	2.18963	5.04866	7.99781	6.07365e-09	3.76739e-07
55733	55734	ZFP64	4.15664	1.75687	7.88625	8.02871e-09	4.68028e-07
80212	80213	TM2D3	3.52514	3.44711	7.87735	8.17079e-09	4.71579e-07
23158	23160	WDR43	5.679	3.16966	7.85278	8.89939e-09	5.03625e-07
4212	4212	MEIS2	6.57547	2.44425	7.85362	9.04224e-09	5.10053e-07
9127	9127	P2RX6	6.37551	0.209803	7.84349	9.23081e-09	5.15683e-07
1297	1297	COL9A1	2.68938	3.93556	7.81962	9.39178e-09	5.22999e-07
8642	8642	DCHS1	3.02809	6.35003	7.81076	9.60411e-09	5.29745e-07
92691	92703	TMEM183A	3.29821	3.51503	7.79766	9.92654e-09	5.40686e-07
126299	126306	JSRP1	2.28907	4.03721	7.77653	1.04385e-08	5.53664e-07
3899	3899	AFF3	3.61775	3.95554	7.77611	1.04825e-08	5.53664e-07
5900	5900	RALGDS	2.28848	6.10551	7.76308	1.079e-08	5.64772e-07
6662	6662	SOX9	3.72899	5.34421	7.68381	1.31736e-08	6.64318e-07
590	590	BCHE	4.40709	3.64691	7.68704	1.31455e-08	6.64318e-07
340526	340527	NHSL2	3.70356	2.88094	7.67896	1.33306e-08	6.69603e-07
11259	11260	XPOT	4.88571	1.32637	7.68174	1.33999e-08	6.7115e-07
633	633	BGN	7.15978	3.58518	7.63251	1.58442e-08	7.75745e-07
27239	27240	SIT1	3.54394	2.80007	7.60023	1.61899e-08	7.83859e-07
6489	6489	ST8SIA1	5.26307	1.48367	7.53858	1.92454e-08	8.96918e-07
2869	2869	GRK5	4.81983	3.24413	7.49172	2.14876e-08	9.75336e-07
6422	6422	SFRP1	2.82438	7.18742	7.46506	2.26212e-08	1.00584e-06
51097	51098	IFT52	2.00028	4.85949	7.41941	2.53448e-08	1.0989e-06
100131997	100132074	FOXO6	2.50165	0.0827084	7.38359	2.77333e-08	1.17901e-06
64319	64320	RNF25	2.10824	5.13599	7.36968	2.87139e-08	1.20967e-06
56126	56127	PCDHB9	3.43417	2.00398	7.35956	2.95329e-08	1.24038e-06
5455	5455	POU3F3	7.26279	3.04706	7.37718	3.01402e-08	1.24798e-06
25758	25759	SHC2	3.15615	3.64601	7.33565	3.13274e-08	1.29393e-06
161357	161394	SAMD15	5.38444	1.16295	7.33859	3.18654e-08	1.30994e-06
84206	84210	ANKRD20A1	2.86523	5.2663	7.30447	3.38595e-08	1.37249e-06
23113	23114	NFASC	2.72092	5.1015	7.29688	3.45045e-08	1.39539e-06
114804	114805	GALNT13	3.29349	4.87552	7.27812	3.62366e-08	1.45531e-06
4016	4016	LOXL1	3.29403	4.7845	7.27155	3.68433e-08	1.47289e-06
56100	56101	PCDHGB5	2.95009	5.30506	7.26367	3.75389e-08	1.49384e-06
139221	139231	FAM199X	3.29773	1.58514	7.22356	4.1597e-08	1.60406e-06
2487	2487	FRZB	6.11428	4.40713	7.23797	4.17251e-08	1.60545e-06
10150	10152	ABI2	5.62695	3.21154	7.21194	4.41182e-08	1.66087e-06
10981	10982	MAPRE2	2.37293	2.62097	7.17684	4.67262e-08	1.74025e-06
8292	8292	COLQ	2.43948	2.29369	7.13713	5.16841e-08	1.89653e-06
477	477	ATP1A2	2.88852	5.76397	7.12267	5.36569e-08	1.93292e-06
1301	1301	COL11A1	2.35569	6.11528	7.11698	5.43973e-08	1.94881e-06
1009	1009	CDH11	2.91625	5.89131	7.11231	5.50927e-08	1.96316e-06
56917	56918	C2orf83	2.55653	4.92089	7.10409	5.6221e-08	1.99173e-06
58190	58191	CXCL16	2.36066	4.25703	7.09002	5.82616e-08	2.04738e-06
9586	9587	MAD2L1BP	3.17435	3.39337	7.07711	6.03097e-08	2.10267e-06
5376	5376	PMP22	3.59617	3.06305	7.07632	6.05691e-08	2.10723e-06
26086	26088	GGA1	2.72437	4.70064	7.06811	6.16317e-08	2.13567e-06
23179	23180	RFTN1	3.43783	3.58782	7.06645	6.20521e-08	2.14597e-06
79600	79602	ADIPOR2	2.42583	3.85173	7.05507	6.3691e-08	2.19394e-06
147670	147685	C19orf18	3.35291	0.066883	7.05095	6.45246e-08	2.21795e-06
10608	10609	P3H4	2.26186	5.58027	7.03415	6.71764e-08	2.29585e-06
285382	285386	TPRG1	4.42257	2.45667	7.03336	6.81515e-08	2.31556e-06
23312	23313	KIAA0930	2.4657	5.96434	7.02656	6.85016e-08	2.32292e-06
23705	23708	GSPT2	3.78172	6.5237	7.02484	6.91746e-08	2.34119e-06
10924	10926	DBF4	2.34039	1.60121	7.01334	7.08475e-08	2.38172e-06
7059	7059	THBS3	3.90466	4.07371	6.98958	7.57882e-08	2.50187e-06
63876	63877	FAM204A	5.26477	3.35319	6.99512	7.61991e-08	2.50594e-06
374887	374890	LINC01785	2.07656	3.41203	6.96243	8.0694e-08	2.61482e-06
4741	4741	NEFM	2.29569	6.72801	6.95061	8.31834e-08	2.68996e-06
283624	283629	TSSK4	2.04147	5.08923	6.94376	8.46485e-08	2.72722e-06
154796	154807	VKORC1L1	4.32602	5.13512	6.93739	8.70478e-08	2.78393e-06
283659	283663	LINC00926	4.70367	6.93352	6.89793	9.68674e-08	3.015e-06
166614	166647	ADGRA3	5.70166	2.36865	6.90066	9.80311e-08	3.03164e-06
80818	80820	EEPD1	2.99007	2.75929	6.85954	1.05224e-07	3.2064e-06
441094	441150	C6orf226	3.56099	2.82978	6.84944	1.08316e-07	3.26319e-06
100131017	100131089	SRP14-DT	2.07552	5.22179	6.84618	1.08764e-07	3.26854e-06
9920	9921	RNF10	2.16361	4.8328	6.83106	1.13087e-07	3.37519e-06
29091	29092	LINC00339	2.49356	2.13286	6.80166	1.2202e-07	3.61087e-06
10079	10081	PDCD7	3.14399	5.30988	6.7976	1.23512e-07	3.6365e-06
644873	644890	MEIG1	2.03752	2.27358	6.7961	1.2375e-07	3.63738e-06
2784	2784	GNB3	2.09795	3.04663	6.78976	1.25793e-07	3.69069e-06
23580	23581	CASP14	2.1538	5.27959	6.78851	1.26201e-07	3.69073e-06
92092	92104	TTC30A	2.51595	2.88192	6.74946	1.39634e-07	4.00958e-06
648	648	BMI1	3.49852	3.80867	6.7405	1.43437e-07	4.09183e-06
395	395	ARHGAP6	3.66492	0.874324	6.73431	1.4594e-07	4.15566e-06
100506274	100506286	TBC1D8-AS1	3.13678	0.363445	6.69039	1.62982e-07	4.54523e-06
2537	2537	IFI6	3.21904	1.39419	6.66148	1.75747e-07	4.84696e-06
11328	11329	STK38	2.89579	4.64816	6.65017	1.80746e-07	4.94567e-06
65009	65010	SLC26A6	2.42038	5.11577	6.64814	1.8153e-07	4.95605e-06
100288142	100288198	HMGN3-AS1	3.056	2.01122	6.64333	1.8409e-07	5.01357e-06
51209	51213	LUZP4	3.07031	0.60824	6.6404	1.85506e-07	5.04426e-06
92610	92659	MILIP	3.53098	2.11981	6.63667	1.87815e-07	5.09909e-06
10234	10235	RASGRP2	4.45035	2.76794	6.61981	1.98304e-07	5.35881e-06
387856	387882	C12orf75	4.40089	0.696784	6.59908	2.09157e-07	5.5658e-06
1102	1102	RCBTB2	2.01503	4.35489	6.57767	2.17982e-07	5.74801e-06
9706	9708	PCDHGA8	2.47707	5.29566	6.57589	2.19065e-07	5.76783e-06
10133	10134	BCAP31	2.71522	4.94566	6.55922	2.28879e-07	5.96318e-06
115207	115209	OMA1	2.47054	4.74069	6.53302	2.44953e-07	6.33462e-06
5602	5602	MAPK10	3.26043	3.34594	6.5268	2.49607e-07	6.42638e-06
5101	5101	PCDH9	4.97936	2.35185	6.50417	2.70738e-07	6.889e-06
286436	286442	LINC01281	2.66159	0.390678	6.47829	2.82683e-07	7.15119e-06
7145	7145	TNS1	3.31555	4.31519	6.47808	2.83593e-07	7.1638e-06
23645	23646	PLD3	2.20071	4.78444	6.4676	2.90531e-07	7.29083e-06
3725	3725	JUN	2.82222	5.47117	6.46773	2.90713e-07	7.29083e-06
10186	10188	TNK2	3.76046	2.35007	6.46208	2.968e-07	7.42213e-06
112476	112479	ERI2	2.66383	5.26347	6.45297	3.02036e-07	7.5207e-06
133584	133619	PRRC1	3.54684	3.09381	6.44172	3.12437e-07	7.69178e-06
7049	7049	TGFBR3	3.5397	4.03572	6.42596	3.25598e-07	7.99319e-06
5375	5375	PMP2	6.39089	-3.63003	6.44267	3.28997e-07	8.06529e-06
400619	400620	LINC02092	3.06647	0.931358	6.40371	3.441e-07	8.3316e-06
349152	349160	LOC349160	4.20531	0.46048	6.40847	3.43451e-07	8.3316e-06
220980	220988	HNRNPA3	4.40432	-1.10185	6.39542	3.56497e-07	8.5944e-06
7025	7025	NR2F1	7.18106	5.18288	6.41716	3.59639e-07	8.62244e-06
9905	9906	SLC35E2A	2.01693	6.44897	6.38375	3.61855e-07	8.65176e-06
56603	56605	ERO1B	5.48264	0.167732	6.39791	3.61827e-07	8.65176e-06
9454	9455	HOMER2	2.2084	4.85197	6.37742	3.67946e-07	8.77331e-06
84074	84075	FSCB	3.10328	2.91523	6.37233	3.73701e-07	8.89837e-06
79971	79973	ZNF442	4.46667	5.14272	6.37497	3.76583e-07	8.95476e-06
80319	80320	SP6	3.95857	3.37849	6.36944	3.79308e-07	9.00388e-06
284312	284323	ZNF780A	3.04068	1.33598	6.36168	3.84187e-07	9.08601e-06
266727	266740	MAGEA2B	5.70038	3.85751	6.3734	3.87985e-07	9.16339e-06
25925	25926	NOL11	2.86574	5.19943	6.34594	4.00121e-07	9.42448e-06
54790	54793	KCTD9	3.5567	3.53565	6.34228	4.05675e-07	9.54239e-06
5971	5971	RELB	2.79758	2.86685	6.33589	4.10747e-07	9.64867e-06
26045	26046	LTN1	7.35895	-0.715694	6.3641	4.15908e-07	9.74383e-06
9077	9077	DIRAS3	5.30127	-2.38843	6.33779	4.2224e-07	9.85227e-06
51380	51382	ATP6V1D	2.08688	3.57827	6.31521	4.33241e-07	1.00333e-05
80816	80817	CEP44	3.11618	3.40213	6.31102	4.39088e-07	1.01368e-05
9149	9149	DYRK1B	2.32145	4.06801	6.30775	4.41893e-07	1.01881e-05
170371	170384	FUT11	5.92802	-3.60473	6.31477	4.55588e-07	1.04485e-05
55068	55069	TMEM248	4.80786	0.715471	6.29444	4.68523e-07	1.0675e-05
54331	54332	GDAP1	3.44063	5.54409	6.28085	4.76426e-07	1.08267e-05
113540	113612	CYP2U1	2.57847	0.652884	6.25875	5.02939e-07	1.13552e-05
3897	3897	L1CAM	3.23526	6.5428	6.248	5.18751e-07	1.16579e-05
129880	129881	CFAP210	4.39708	1.51057	6.25235	5.19742e-07	1.16591e-05
4684	4684	NCAM1	3.09048	5.11674	6.23675	5.33931e-07	1.1916e-05
128414	128434	VSTM2L	2.13219	3.35225	6.22514	5.49265e-07	1.21339e-05
2630	2630	GBAP1	2.08183	3.28713	6.19782	5.90316e-07	1.28938e-05
54328	54329	GPR85	2.40298	4.24969	6.13991	6.88155e-07	1.48211e-05
728130	728137	TSPY3	2.60549	1.78478	6.13892	6.90203e-07	1.48211e-05
646719	646743	PRSS40B	2.194	4.68788	6.13218	7.02216e-07	1.50179e-05
5228	5228	PGF	3.00054	1.80293	6.09172	7.83239e-07	1.64877e-05
26140	26145	IRF2BP1	2.4712	4.52243	6.08772	7.90228e-07	1.66148e-05
101927943	101927957	LINC01572	3.15302	-0.418549	6.08585	7.96189e-07	1.672e-05
56950	56951	C5orf15	2.38561	3.75846	6.01476	9.5892e-07	1.96635e-05
29970	29974	A1CF	2.82223	4.02919	6.01405	9.61796e-07	1.96993e-05
145483	145497	LRRC74A	3.14996	1.12099	6.01318	9.6564e-07	1.97106e-05
8302	8302	KLRC4	4.84775	-4.87339	6.02227	9.65738e-07	1.97106e-05
90167	90187	EMILIN3	7.3066	-3.35972	6.03796	9.901e-07	2.00435e-05
57337	57338	JPH3	2.06619	5.28836	5.9941	1.01275e-06	2.04072e-05
84623	84624	FNDC1	3.32701	0.910561	5.99326	1.01951e-06	2.05198e-05
10610	10611	PDLIM5	5.32163	-0.843849	5.99972	1.03705e-06	2.08247e-05
84068	84069	PLEKHN1	2.35037	2.77162	5.97012	1.07969e-06	2.1532e-05
390874	390877	LOC390877	6.62119	-0.492126	5.97664	1.14342e-06	2.24688e-05
57172	57175	CORO1B	3.60468	-0.0193156	5.9473	1.15534e-06	2.26264e-05
10307	10308	ZNF267	2.07584	4.05342	5.93963	1.17066e-06	2.28495e-05
51050	51052	PRLH	3.87339	2.1964	5.93363	1.20226e-06	2.33617e-05
152330	152404	IGSF11	3.86519	1.08875	5.9287	1.21802e-06	2.36024e-05
54674	54675	CRLS1	5.78839	2.18849	5.91862	1.30448e-06	2.50962e-05
8506	8506	CNTNAP1	2.21585	5.36487	5.89453	1.32028e-06	2.52884e-05
5959	5959	RDH5	2.29126	0.622984	5.89486	1.31921e-06	2.52884e-05
8507	8507	ENC1	2.62938	6.92917	5.88199	1.36618e-06	2.59961e-05
26272	26273	FBXO3	2.43641	0.644576	5.86635	1.42375e-06	2.68804e-05
1687	1687	GSDME	2.95764	2.70952	5.86578	1.42847e-06	2.68804e-05
5362	5362	PLXNA2	3.62251	3.63526	5.86203	1.45095e-06	2.70772e-05
23150	23151	GRAMD4	2.07835	3.32683	5.84859	1.49225e-06	2.76701e-05
80864	80895	ILKAP	2.90333	3.93498	5.84644	1.50373e-06	2.77943e-05
399694	399697	CTXN2	4.13535	0.106941	5.84724	1.52061e-06	2.79875e-05
7078	7078	TIMP3	4.07976	4.92699	5.82838	1.59789e-06	2.91331e-05
84915	84916	UTP4	2.8599	2.47143	5.80842	1.66419e-06	3.01301e-05
101927480	101927487	LINC01609	3.30616	3.5713	5.80219	1.69725e-06	3.05295e-05
56967	56970	ATXN7L3	2.73807	6.46715	5.79588	1.72004e-06	3.09074e-05
57060	57061	HYMAI	2.95432	6.18736	5.78834	1.75687e-06	3.14719e-05
6376	6376	CX3CL1	4.55128	1.01806	5.78977	1.78794e-06	3.18974e-05
1278	1278	COL1A2	3.09371	8.37012	5.7724	1.83504e-06	3.26043e-05
653	653	BMP5	5.26502	2.47621	5.78331	1.85021e-06	3.28069e-05
3371	3371	TNC	3.45749	4.3798	5.76779	1.8637e-06	3.29456e-05
3572	3572	IL6ST	2.37722	5.40554	5.76454	1.86865e-06	3.29657e-05
7128	7128	TNFAIP3	3.01444	3.56165	5.75839	1.90415e-06	3.3457e-05
114987	114990	VASN	2.59019	1.84275	5.73688	2.01323e-06	3.51257e-05
115557	115560	ZNF501	2.81421	3.9497	5.72136	2.10043e-06	3.6284e-05
81706	81786	TRIM7	4.87829	1.21213	5.72838	2.12434e-06	3.66244e-05
121227	121256	TMEM132D	2.62888	4.47094	5.69967	2.2245e-06	3.81261e-05
8877	8877	SPHK1	5.12592	3.00792	5.71341	2.22539e-06	3.81261e-05
51661	51663	ZFR	2.60684	3.47031	5.69608	2.24583e-06	3.83397e-05
22989	22990	PCNX1	4.32004	-0.893349	5.68888	2.33385e-06	3.96869e-05
60677	60678	EEFSEC	4.63419	-1.79547	5.68403	2.38023e-06	4.03967e-05
57795	57798	GATAD1	6.05917	-3.34832	5.6972	2.38665e-06	4.04662e-05
7026	7026	NR2F2	6.78533	4.11266	5.68924	2.49375e-06	4.15943e-05
100529251	100532726	NDUFC2-KCTD14	3.24717	-0.407154	5.64398	2.59254e-06	4.29136e-05
11244	11245	GPR176	3.14788	3.13611	5.63869	2.62745e-06	4.33775e-05
219970	219972	MPEG1	4.542	-1.1256	5.64319	2.65166e-06	4.36023e-05
158135	158158	RASEF	2.86418	1.28684	5.62976	2.68609e-06	4.39986e-05
11117	11118	BTN3A2	5.2849	3.65157	5.63835	2.73653e-06	4.47026e-05
30820	30827	CXXC1	4.09954	0.633912	5.61648	2.82419e-06	4.58767e-05
1646	1646	AKR1C2	3.20187	0.172283	5.59858	2.92782e-06	4.70341e-05
220930	220963	SLC16A9	2.19877	2.84601	5.59159	2.97019e-06	4.74957e-05
23208	23209	MLC1	3.80032	4.85727	5.59124	3.00771e-06	4.80518e-05
56098	56099	PCDHGB7	2.45347	4.63468	5.58529	3.02224e-06	4.82395e-05
23604	23607	CD2AP	3.4716	1.19753	5.57416	3.1353e-06	4.95901e-05
167838	168002	DACT2	4.404	-0.349201	5.57917	3.14192e-06	4.96498e-05
283888	283897	C16orf54	4.84521	-2.74767	5.58004	3.16685e-06	4.99531e-05
8447	8447	DOC2B	2.51847	4.09503	5.56659	3.17855e-06	5.00924e-05
901	901	CCNG2	2.14036	5.95108	5.56437	3.19537e-06	5.02213e-05
163115	163126	EID2	3.56795	0.722579	5.56755	3.19537e-06	5.02213e-05
5365	5365	PLXNB3	4.25849	0.213725	5.57063	3.20554e-06	5.03026e-05
145407	145438	FRMD6-AS1	2.0521	4.58014	5.56189	3.21651e-06	5.04102e-05
51313	51314	NME8	5.40036	0.438176	5.56467	3.35073e-06	5.22389e-05
730130	730159	TEX50	3.4131	-0.787022	5.54888	3.35382e-06	5.22395e-05
400765	400793	C1orf226	5.4121	-2.29779	5.56106	3.38476e-06	5.25346e-05
201191	201229	LYRM9	2.83812	3.69399	5.53961	3.42215e-06	5.30205e-05
100130705	100130733	LRRC70	4.50052	-1.80303	5.542	3.48108e-06	5.36949e-05
345557	345611	IRGM	5.10177	-2.12604	5.5331	3.61961e-06	5.54392e-05
4130	4130	MAP1A	4.9793	3.87552	5.52861	3.65195e-06	5.56503e-05
6252	6252	RTN1	5.89392	2.42512	5.52849	3.75042e-06	5.67934e-05
84913	84914	ZNF587	4.09158	1.63406	5.50706	3.7931e-06	5.72909e-05
113691	113730	KLHDC7B	2.75028	1.46753	5.49958	3.80972e-06	5.73433e-05
84632	84634	KISS1R	3.29615	4.16563	5.50136	3.80701e-06	5.73433e-05
283008	283025	LINC01553	2.43964	1.09477	5.48558	3.95169e-06	5.9072e-05
56892	56893	UBQLN4	5.00527	-0.315488	5.49305	4.02393e-06	6.00428e-05
79745	79746	ECHDC3	4.37979	1.19307	5.47576	4.1525e-06	6.1546e-05
55106	55107	ANO1	2.3261	2.67728	5.4605	4.22667e-06	6.24859e-05
3176	3176	HNMT	2.51752	0.495295	5.45962	4.23868e-06	6.25573e-05
4776	4776	NFATC4	2.14516	5.67365	5.45837	4.24994e-06	6.26596e-05
79776	79777	ACBD4	3.88983	5.01923	5.46335	4.2528e-06	6.26596e-05
387914	387921	NHLRC3	3.56174	3.70059	5.46056	4.26342e-06	6.27301e-05
645811	645832	SEBOX	6.12987	-0.387644	5.47957	4.31511e-06	6.33872e-05
54510	54511	HMGCLL1	2.36999	6.36793	5.45222	4.32239e-06	6.34168e-05
57730	57731	SPTBN4	2.27248	2.98293	5.45093	4.3366e-06	6.35184e-05
84251	84253	GARNL3	4.59919	0.725391	5.44856	4.49239e-06	6.5252e-05
268	268	AMH	3.59501	1.62363	5.43817	4.53115e-06	6.55963e-05
22933	22934	RPIA	2.00595	3.63817	5.43137	4.56992e-06	6.60479e-05
23371	23373	CRTC1	3.17151	3.62325	5.4313	4.59291e-06	6.62702e-05
283417	283420	CLEC9A	2.32794	1.72836	5.41403	4.79051e-06	6.87231e-05
100505696	100505724	KRTAP9-7	2.71173	1.88067	5.40875	4.86522e-06	6.95088e-05
57528	57529	RTL9	4.12861	0.298765	5.40749	4.96838e-06	7.07507e-05
81575	81576	YJU2B	3.4518	2.37437	5.37915	5.30391e-06	7.46745e-05
54809	54810	GIPC2	5.81986	-2.59288	5.39024	5.44864e-06	7.62809e-05
390916	390927	ZNF793	2.07291	1.99055	5.36342	5.48897e-06	7.6784e-05
347475	347487	CXorf66	3.85154	2.22269	5.36656	5.52131e-06	7.71126e-05
26166	26167	PCDHB5	5.40319	-2.20686	5.3808	5.5193e-06	7.71126e-05
9472	9473	THEMIS2	4.6355	1.93319	5.36435	5.64952e-06	7.84631e-05
112268389	112840934	NGF-AS1	2.79305	1.42306	5.35143	5.68148e-06	7.87188e-05
94121	94122	SYTL5	3.77684	-1.14769	5.35345	5.71322e-06	7.90957e-05
22920	22921	MSRB2	3.75602	3.7629	5.35162	5.7396e-06	7.93978e-05
79778	79780	CCDC82	2.13367	4.01228	5.33802	5.87857e-06	8.09348e-05
23452	23456	ABCB10	2.91352	3.79828	5.33617	5.92499e-06	8.13811e-05
107984773	107985128	LINC01916	3.33042	-0.771034	5.32823	6.07736e-06	8.30159e-05
79839	79840	NHEJ1	2.05754	0.889982	5.32483	6.09107e-06	8.31381e-05
2334	2334	AFF2	2.44799	5.27863	5.32465	6.09825e-06	8.3171e-05
126068	126069	ZNF491	2.23458	3.0177	5.32032	6.16706e-06	8.39124e-05
9068	9068	ANGPTL1	6.64393	-2.09438	5.35018	6.24272e-06	8.48096e-05
339327	339344	MYPOP	2.97492	1.62714	5.31408	6.29228e-06	8.52171e-05
91461	91464	ISX	3.6498	5.16395	5.30833	6.44188e-06	8.70403e-05
283933	283948	NHLRC4	3.59594	-0.734044	5.30069	6.57097e-06	8.83735e-05
4671	4671	NAIP	2.65369	3.12662	5.28618	6.77127e-06	9.05086e-05
340390	340393	TMEM249	4.31114	-1.02493	5.29381	6.78784e-06	9.05912e-05
7782	7782	SLC30A4	3.62188	0.522044	5.28355	6.88592e-06	9.15497e-05
3428	3428	IFI16	3.35247	1.89478	5.28155	6.89713e-06	9.16288e-05
129684	129685	TAF8	3.70308	0.725321	5.28102	6.94236e-06	9.21594e-05
320	320	APBA1	3.88928	1.53968	5.28086	6.96836e-06	9.22937e-05
130132	130162	CLHC1	5.20589	3.63611	5.27747	7.26837e-06	9.57578e-05
148014	148022	TICAM1	6.65921	-3.68496	5.29441	7.27409e-06	9.57609e-05
57664	57665	RDH14	2.50418	3.57633	5.25728	7.31659e-06	9.61026e-05
101060684	101101773	LINC00609	2.27791	4.99725	5.25409	7.37544e-06	9.66571e-05
6572	6572	SLC18A3	5.59951	-1.59475	5.27076	7.49297e-06	9.79029e-05
101928509	101928525	LOC101928525	3.53463	-0.0548545	5.24543	7.62457e-06	9.91339e-05
55824	55825	PECR	5.63505	3.03037	5.265	7.62024e-06	9.91339e-05
3082	3082	HGF	7.76632	-1.46848	5.29172	7.60479e-06	9.91339e-05
4223	4223	MEOX2	5.15412	-0.57684	5.25384	7.73961e-06	0.000100169
2028	2028	ENPEP	3.79929	0.820621	5.24107	7.74917e-06	0.000100199
80740	80741	LY6G5C	4.06139	-1.19112	5.236	7.89712e-06	0.000101734
151473	151475	LINC01907	2.12286	4.18818	5.2233	8.01318e-06	0.000102745
128077	128153	SPATA17	3.89194	3.288	5.22515	8.10502e-06	0.000103495
1903	1903	S1PR3	2.24094	4.88988	5.20451	8.43223e-06	0.000106735
390598	390616	ANKRD34C	3.76187	-1.43218	5.20788	8.47314e-06	0.000107175
2200	2200	FBN1	3.53038	4.73478	5.20591	8.48574e-06	0.000107256
51196	51199	NIN	3.97049	1.44567	5.2082	8.49983e-06	0.000107357
64839	64840	PORCN	2.18726	3.39921	5.18997	8.76946e-06	0.000110602
3383	3383	ICAM1	3.03302	3.58734	5.18569	8.90868e-06	0.000111872
4023	4023	LPL	4.16527	3.37025	5.19016	8.96413e-06	0.000112245
57144	57146	LDAF1	3.24657	0.267732	5.17857	9.10271e-06	0.000113898
5327	5327	PLAT	3.79219	2.59894	5.18041	9.13363e-06	0.000114203
286753	286826	LIN9	4.64604	-3.4734	5.18475	9.20683e-06	0.000114954
144233	144245	ALG10B	2.00986	1.8778	5.15655	9.5967e-06	0.000119054
1142	1142	CHRNB3	5.26583	-4.65018	5.16862	9.79722e-06	0.000121196
11092	11093	ADAMTS13	2.2387	1.70604	5.14826	9.81737e-06	0.000121359
8572	8572	PDLIM4	2.90548	3.85948	5.14848	9.84208e-06	0.000121519
338773	338785	KRT79	6.91291	-0.00137053	5.18207	9.97869e-06	0.000122579
1565	1565	CYP2D6	3.02304	-0.829737	5.14218	1.00215e-05	0.000122924
60676	60677	CELF6	3.52523	1.3571	5.14038	1.01345e-05	0.00012388
64332	64333	ARHGAP9	2.03636	2.94935	5.13449	1.01867e-05	0.000124425
2894	2894	GRID1	4.01807	0.259374	5.13535	1.03695e-05	0.000126409
338323	338324	S100A7A	4.10879	-1.93578	5.13133	1.05047e-05	0.000127772
10203	10204	NUTF2	3.21529	1.69694	5.12235	1.05964e-05	0.000128708
347	347	APOD	3.20012	-0.740629	5.11751	1.07343e-05	0.00013002
645166	645188	LOC645188	2.96761	-1.08001	5.11596	1.07536e-05	0.000130163
220323	220359	TIGD3	3.23775	3.88783	5.11248	1.08867e-05	0.000131409
57519	57520	HECW2	2.08238	4.83295	5.10745	1.09604e-05	0.000131924
101926964	101926977	VIRMA-DT	4.75121	-1.9402	5.118	1.1075e-05	0.000132855
266812	266917	D21S2088E	2.1156	2.6077	5.09551	1.13205e-05	0.000135148
200958	200959	GABRR3	3.51978	0.0601231	5.09524	1.14538e-05	0.000136287
23769	23770	FKBP8	3.90939	2.31695	5.09058	1.16837e-05	0.000138779
2892	2892	GRIA3	3.62692	0.132425	5.08557	1.17794e-05	0.000139603
285175	285180	RUFY4	3.93022	0.506344	5.07943	1.20485e-05	0.000142184
22885	22887	FOXJ3	4.09041	0.183011	5.07667	1.21827e-05	0.00014367
1641	1641	DCX	5.12252	4.37639	5.06705	1.28698e-05	0.000149947
284023	284029	LINC00324	2.06613	1.10678	5.04288	1.30525e-05	0.000151468
100130950	100130958	SYCE1L	2.55	0.931715	5.03929	1.31972e-05	0.000152639
168850	168975	CNBD1	2.11191	2.76843	5.0312	1.34724e-05	0.00015565
80757	80758	PRR7	2.82551	-0.229044	5.03223	1.34753e-05	0.00015565
100874238	100874249	DENND5B-AS1	4.0771	-1.99352	5.03827	1.35196e-05	0.000156057
10003	10004	NAALADL1	2.4018	4.4508	5.02784	1.36046e-05	0.000156738
79966	79968	WDR76	4.00498	4.18666	5.03533	1.36056e-05	0.000156738
284723	284739	C20orf204	3.79508	0.88298	5.03277	1.36393e-05	0.000156816
55296	55297	CCDC91	2.08859	2.46541	5.02091	1.38522e-05	0.00015839
162968	162972	ZNF550	2.37167	1.30743	5.01521	1.40765e-05	0.000160571
3910	3910	LAMA4	3.82793	3.68427	5.01723	1.42373e-05	0.000161771
51412	51421	AMOTL2	5.00091	-0.756017	5.02139	1.45237e-05	0.000164275
8869	8869	ST3GAL5	2.14373	2.71776	5.00082	1.46278e-05	0.000165345
27253	27254	CSDC2	3.4173	1.06318	4.99625	1.49592e-05	0.000168436
51063	51065	RPS27L	3.94564	-2.06861	4.99893	1.50017e-05	0.000168806
56125	56126	PCDHB10	3.88404	1.52632	4.99504	1.51408e-05	0.000169932
93432	93436	ARMC6	4.28315	-3.69992	4.99856	1.514e-05	0.000169932
7274	7274	TTPA	4.02236	-1.51534	4.98697	1.5525e-05	0.000173573
100125288	100125556	FAM86JP	2.39251	1.3678	4.97329	1.57695e-05	0.000176081
103689912	103695436	LINC01269	6.4735	-3.9653	5.00546	1.59528e-05	0.000177786
7512	7512	XPNPEP2	3.50382	-1.25662	4.96077	1.64955e-05	0.000182666
677799	677800	SNORA12	4.74611	-2.55028	4.96001	1.70397e-05	0.000187976
641518	641649	TMEM91	4.80584	-1.4965	4.95955	1.7092e-05	0.000188434
85360	85363	TRIM5	2.81506	3.49682	4.94041	1.72802e-05	0.000190141
4162	4162	MCAM	2.74929	5.4232	4.936	1.74792e-05	0.000191371
3590	3590	IL11RA	3.13501	2.91535	4.9352	1.75845e-05	0.000192403
644168	644186	SYCE3	7.96001	-1.87379	4.98063	1.79937e-05	0.000196511
2785	2785	GNG3	3.4795	1.53793	4.92687	1.80789e-05	0.000197193
6285	6285	S100B	8.74256	-1.44838	4.97921	1.85393e-05	0.000201458
1813	1813	DRD2	5.89324	-0.344072	4.94263	1.85675e-05	0.000201614
101928868	101928887	LINC02671	3.43428	-1.25188	4.91454	1.86805e-05	0.000202237
116	116	ADCYAP1	5.70405	-0.418422	4.93805	1.86769e-05	0.000202237
146227	146279	TEKT5	5.06368	-1.4215	4.91871	1.92679e-05	0.000207308
687	687	KLF9	2.79855	1.04946	4.89668	1.9452e-05	0.000208773
57577	57578	UNC79	2.89911	2.32178	4.88714	1.99796e-05	0.000213124
441666	441670	OR4M1	3.14488	-0.0689039	4.88661	2.00643e-05	0.000213765
2059	2059	EPS8	2.29826	4.59037	4.87815	2.03971e-05	0.000216385
80726	80727	TTYH3	4.1723	1.82205	4.88711	2.04519e-05	0.000216703
10156	10157	AASS	2.93958	3.56357	4.87754	2.05148e-05	0.000217106
27111	27112	NALF2	2.28366	0.42396	4.87289	2.0689e-05	0.000218161
106660612	107546764	LINC01976	2.75871	0.945916	4.87358	2.07021e-05	0.000218161
6547	6547	SLC8A3	5.17745	-0.0735764	4.8927	2.07669e-05	0.000218711
137835	137868	SGCZ	5.02367	-3.44974	4.88275	2.12308e-05	0.000222655
55520	55521	TRIM36	2.42359	1.60606	4.85707	2.16052e-05	0.000225767
56776	56829	ZC3HAV1	2.80365	2.79938	4.8526	2.19214e-05	0.000228113
441381	441389	LINC01239	3.97016	-0.5389	4.85787	2.20348e-05	0.000228884
54511	54512	EXOSC4	4.92733	-0.342504	4.86525	2.22014e-05	0.000230066
2675	2675	GFRA2	2.50291	2.00637	4.8459	2.22773e-05	0.000230578
6347	6347	CCL2	4.98189	2.91617	4.84853	2.32817e-05	0.000239693
41	41	ASIC1	3.75939	4.02199	4.83419	2.33867e-05	0.000240348
64215	64216	TFB2M	3.33404	4.56794	4.82811	2.35828e-05	0.000241935
8633	8633	UNC5C	4.2153	4.50659	4.83128	2.38406e-05	0.000244293
100506068	100506083	DDX19A-DT	5.39431	-3.21614	4.841	2.41044e-05	0.000246416
55026	55027	HEATR3	4.66131	0.0204241	4.83087	2.41819e-05	0.000246919
10044	10045	SH2D3A	4.4035	2.32045	4.82569	2.43363e-05	0.00024835
2743	2743	GLRB	3.4703	-0.0655163	4.81106	2.47587e-05	0.000251923
402573	402635	GRIFIN	4.82501	-2.19188	4.82294	2.48416e-05	0.000252362
6604	6604	SMARCD3	2.19478	3.94522	4.80473	2.48759e-05	0.000252526
29114	29115	SAP30BP	4.542	3.05795	4.81683	2.50351e-05	0.000253699
2619	2619	GAS1	3.50235	3.86806	4.8065	2.50825e-05	0.000254031
56129	56130	PCDHB6	3.78557	-2.1307	4.80618	2.52531e-05	0.000255462
56999	57000	GSN-AS1	2.14921	4.48304	4.79516	2.55265e-05	0.000258078
1003	1003	CDH5	4.54146	-2.49425	4.80682	2.57281e-05	0.000259966
388963	388969	C2orf68	2.61663	1.30278	4.79104	2.58635e-05	0.000261032
388849	388882	FAM230I	6.71413	-2.91015	4.83007	2.60601e-05	0.000262711
8850	8850	KAT2B	3.80643	1.85579	4.78946	2.64416e-05	0.000266095
1298	1298	COL9A2	2.26452	4.72162	4.77757	2.67795e-05	0.000268606
2898	2898	GRIK2	4.7525	1.17023	4.79307	2.6891e-05	0.000269374
387923	387978	LINC01551	3.29971	-0.332294	4.77786	2.70152e-05	0.000270152
64093	64094	SMOC2	6.28623	2.915	4.81127	2.70138e-05	0.000270152
219527	219537	SMTNL1	3.5665	1.02625	4.7789	2.70703e-05	0.000270548
1032	1032	CDKN2D	2.52165	1.52234	4.77189	2.72249e-05	0.000271471
100507055	100507059	LINC00703	5.24385	-2.83486	4.79231	2.73987e-05	0.00027258
51226	51227	PIGP	5.17757	-2.06618	4.78687	2.77457e-05	0.00027556
3764	3764	KCNJ8	2.45734	-0.503265	4.76342	2.78466e-05	0.000276404
2705	2705	GJB1	6.8047	-3.48179	4.80281	2.81842e-05	0.000278961
283298	283299	LOC283299	7.21437	-1.54386	4.80486	2.84481e-05	0.000280434
100996255	100996291	LINC01993	4.81942	-2.29672	4.7614	2.93878e-05	0.000288255
55638	55640	FLVCR2	3.82704	-0.893173	4.74974	2.94738e-05	0.000288904
118427	118429	ANTXR2	4.17782	0.390515	4.7508	2.96587e-05	0.000290096
8082	8082	SSPN	2.67188	1.78351	4.73988	2.97201e-05	0.000290533
55335	55336	FBXL8	2.32998	2.18799	4.73797	2.98164e-05	0.000290985
400618	400619	LINC00511	4.29576	0.778885	4.75024	2.98042e-05	0.000290985
837	837	CASP4	6.57568	-2.22295	4.76743	3.08044e-05	0.000299805
283902	283914	LINC01566	5.60675	-4.11572	4.75122	3.10678e-05	0.000301846
105379444	105755953	LINC02676	2.63195	1.34559	4.72274	3.11232e-05	0.000302146
55286	55287	TMEM40	4.32184	-0.0565291	4.73236	3.13178e-05	0.000303767
113177	113178	SCAMP4	3.38762	0.078427	4.71071	3.2468e-05	0.0003124
2583	2583	B4GALNT1	3.95855	0.276162	4.7138	3.26105e-05	0.000313514
27255	27257	LSM1	5.8865	-1.02635	4.737	3.26408e-05	0.000313632
534	534	ATP6V1G2	2.2592	1.91705	4.70285	3.27809e-05	0.000314632
94015	94025	MUC16	2.05242	4.20414	4.70078	3.29486e-05	0.000315769
57593	57594	HOMEZ	3.79839	0.782117	4.69369	3.43057e-05	0.000327105
9098	9098	USP6	2.33168	3.87681	4.67947	3.49315e-05	0.00033144
1305	1305	COL13A1	2.93064	3.30718	4.67888	3.515e-05	0.000333151
81794	81796	SLCO5A1	2.39716	4.42034	4.67641	3.52321e-05	0.000333385
285755	285758	MROCKI	3.08979	0.398064	4.67665	3.54374e-05	0.000334964
1044	1044	CDX1	4.87472	-3.03531	4.68766	3.60214e-05	0.000339014
54718	54726	OTUD4	2.16378	2.26129	4.66714	3.60961e-05	0.000339533
1850	1850	DUSP8	2.94288	3.13482	4.66831	3.61774e-05	0.000340115
3777	3777	KCNK3	5.94855	-1.57839	4.69905	3.63111e-05	0.000340909
1490	1490	CCN2	3.07486	5.6174	4.66153	3.69128e-05	0.000345908
342908	342909	ZNF284	2.00071	1.95618	4.65631	3.71565e-05	0.000347428
9480	9481	SLC25A27	3.3896	3.55683	4.66086	3.71746e-05	0.000347428
375190	375196	LOC375196	2.1931	2.28489	4.65413	3.73922e-05	0.0003489
55351	55352	COPRS	2.50381	0.859686	4.65246	3.76129e-05	0.000350531
10395	10396	ATP8A1	3.60967	4.51249	4.65624	3.78162e-05	0.000351915
26509	26511	CHIC2	2.96927	3.76154	4.65041	3.79883e-05	0.000353139
6327	6327	SCN2B	4.23145	-0.0112216	4.6497	3.91318e-05	0.000361074
102724055	102724159	LOC102724159	4.38509	1.0985	4.64686	3.96218e-05	0.0003645
4050	4050	LTB	6.12887	-0.698175	4.66972	3.96286e-05	0.0003645
146850	146852	ODF4	5.5347	-2.61564	4.65285	4.05838e-05	0.000371911
59	59	ACTA2	4.55249	2.94073	4.63945	4.06497e-05	0.00037232
4118	4118	MAL	3.23619	-2.16872	4.62085	4.13234e-05	0.000376906
168544	168620	BHLHA15	5.64753	1.61927	4.6444	4.17125e-05	0.000380057
58476	58477	SRPRB	2.11564	4.00912	4.6128	4.18055e-05	0.000380705
1644	1644	DDC	4.99707	-2.06668	4.63338	4.19688e-05	0.000381794
26082	26083	TBC1D29P	2.67867	1.12043	4.6112	4.21113e-05	0.000382491
80114	80115	BAIAP2L2	2.33214	1.36031	4.60943	4.22185e-05	0.000383265
6775	6775	STAT4	2.66404	0.247706	4.60753	4.25259e-05	0.000385253
116986	116987	AGAP1	3.81422	1.18549	4.61388	4.26416e-05	0.000386021
280	280	AMY2B	2.27057	1.92497	4.60254	4.30014e-05	0.000388752
25981	25983	NGDN	2.27869	2.80371	4.60085	4.31994e-05	0.000390004
6909	6909	TBX2	9.39819	-1.28803	4.67945	4.3302e-05	0.000390457
50939	50940	PDE11A	2.94829	-1.71629	4.60088	4.34314e-05	0.000391422
25759	25763	H2AP	2.94986	4.09483	4.59934	4.3614e-05	0.000392864
221935	221937	FOXK1	2.20518	5.4137	4.59282	4.41354e-05	0.000396946
201501	201514	ZNF584	4.9561	-2.032	4.61212	4.44177e-05	0.000399072
441631	441639	OR9K2	2.15801	3.91083	4.58357	4.52472e-05	0.000405688
56124	56125	PCDHB11	3.23198	1.28034	4.58356	4.57171e-05	0.00040927
57484	57486	NLN	2.00348	4.64785	4.57855	4.58493e-05	0.000410243
9644	9645	MICAL2	2.11134	5.85987	4.57649	4.6115e-05	0.000412197
5334	5334	PLCL1	5.66847	-0.698212	4.60618	4.63622e-05	0.00041377
80031	80032	ZNF556	3.00349	3.60305	4.57374	4.67798e-05	0.00041707
397	397	ARHGDIB	4.78329	-0.67215	4.58854	4.70866e-05	0.000419591
10537	10538	BATF	7.73968	-1.44461	4.62491	4.76194e-05	0.000423689
164045	164091	PAQR7	2.1299	2.48781	4.55843	4.84235e-05	0.000429965
22998	22999	RIMS1	5.95235	2.83215	4.59302	4.85962e-05	0.000431279
102724593	102724652	LOC102724652	3.57979	0.00346411	4.56211	4.88034e-05	0.000432018
9892	9894	TELO2	4.52165	0.461468	4.56917	4.91984e-05	0.000435073
102606463	102723313	LOC102723313	2.44828	0.343296	4.54596	5.01516e-05	0.000442828
221981	222008	VSTM2A	3.29932	2.11981	4.54555	5.07429e-05	0.000447143
375593	375607	NAT16	2.43512	1.09189	4.52901	5.24977e-05	0.000459456
2252	2252	FGF7	3.10923	-0.950187	4.52021	5.41662e-05	0.000471116
55083	55084	SOBP	2.88554	4.20167	4.51872	5.4206e-05	0.000471227
4133	4133	MAP2	4.26897	4.72444	4.52653	5.48098e-05	0.000475764
5332	5332	PLCB4	2.96736	5.28459	4.51478	5.48485e-05	0.000475863
56130	56131	PCDHB4	2.59496	0.242468	4.50993	5.53401e-05	0.000479174
339761	339766	MROH2A	2.18071	3.65545	4.50727	5.56069e-05	0.000481006
80896	80975	TMPRSS5	2.61712	1.33039	4.50702	5.57875e-05	0.000482329
8941	8941	CDK5R2	3.7583	-0.239168	4.51318	5.59895e-05	0.000483356
80975	81025	GJA9	2.91671	0.0239947	4.50307	5.65736e-05	0.000487433
54550	54551	MAGEL2	3.21487	2.58774	4.49896	5.74807e-05	0.000493785
79890	79891	ZNF671	2.45955	3.3216	4.49525	5.75192e-05	0.000493839
109729181	110806277	PNMA8C	2.50736	3.45086	4.49491	5.75917e-05	0.000493839
2674	2674	GFRA1	4.33563	5.64858	4.50911	5.76004e-05	0.000493839
1645	1645	AKR1C1	2.77394	1.28013	4.49127	5.83051e-05	0.000498899
339541	339559	ZFP69	3.88866	0.195151	4.49281	5.93889e-05	0.000507426
492	492	ATP2B3	3.48038	0.312701	4.48393	6.02017e-05	0.000513866
23026	23028	KDM1A	4.50144	0.350486	4.49342	6.0457e-05	0.000515541
161176	161198	CLEC14A	2.82244	0.298013	4.47769	6.05207e-05	0.000515832
55530	55531	ELMOD1	6.29358	-0.790658	4.51255	6.14412e-05	0.000522655
100652791	100652853	LINC01023	2.15385	0.173077	4.46964	6.15459e-05	0.00052318
6322	6322	SCML1	2.51269	3.13157	4.46997	6.16066e-05	0.00052318
146691	146705	TEPSIN	2.6599	3.94595	4.47034	6.1623e-05	0.00052318
94235	94239	H2AZ2	4.38658	-2.36013	4.47907	6.2623e-05	0.000530895
339929	339965	CCDC158	2.75419	0.135697	4.45776	6.38182e-05	0.000539976
9496	9497	SLC4A7	5.95643	-2.7201	4.49267	6.40313e-05	0.000541516
85449	85450	ITPRIP	6.00104	2.2967	4.49241	6.41903e-05	0.000542335
10655	10656	KHDRBS3	5.15443	-2.88834	4.47921	6.43772e-05	0.00054365
7035	7035	TFPI	3.23579	3.59449	4.4557	6.46522e-05	0.000544654
11075	11076	TPPP	3.85948	4.85033	4.46059	6.47707e-05	0.000545388
64843	64844	MARCHF7	4.08297	-2.16278	4.46089	6.51536e-05	0.00054729
8321	8321	FZD1	4.89784	3.37438	4.47054	6.52839e-05	0.000548121
101928578	101928597	ZNF84-DT	2.8407	1.50686	4.44443	6.6227e-05	0.000555236
8110	8110	DPF3	2.96437	0.70502	4.4442	6.63841e-05	0.000556019
219654	219670	ENKUR	2.35698	4.53586	4.43878	6.69484e-05	0.000559401
344595	344657	LRRIQ4	2.37148	2.33156	4.43248	6.81032e-05	0.000566678
9235	9236	CCPG1	2.71407	1.72226	4.41882	7.08632e-05	0.000584742
107985911	107986443	LINCADL	4.64539	-2.24746	4.43345	7.15715e-05	0.000589624
11189	11190	CEP250	6.18373	1.7496	4.45467	7.17227e-05	0.000590518
161198	161247	FITM1	3.63065	-3.04076	4.41667	7.25177e-05	0.000593698
84570	84572	GNPTG	4.04585	3.86828	4.41891	7.295e-05	0.000596957
100129858	100129917	PCGF3-AS1	2.83044	1.00229	4.4076	7.31469e-05	0.000598288
333	333	APLP1	2.25553	4.49017	4.40221	7.385e-05	0.000602624
5098	5098	PCDHGC3	2.64972	5.17772	4.40125	7.4253e-05	0.000605346
100506697	100506714	NUP50-DT	5.16654	-2.47683	4.41216	7.7381e-05	0.00062791
5475	5475	PPEF1	3.5734	-0.576089	4.38613	7.86611e-05	0.000637111
55553	55554	KLK15	7.37736	2.79377	4.43231	7.99156e-05	0.000645771
25832	25833	POU2F3	2.339	5.44097	4.37241	8.00584e-05	0.000646278
6926	6926	TBX3	4.19912	3.70517	4.38479	8.0445e-05	0.000648546
11280	11281	POU6F2	3.24098	-0.176181	4.3722	8.10529e-05	0.00065224
25937	25938	HEATR5A	2.13502	6.23115	4.36267	8.21112e-05	0.000659235
400761	400765	MIR137HG	4.19537	-0.493445	4.37647	8.22757e-05	0.000660251
57495	57496	MRTFB	6.87845	-1.40113	4.40443	8.46517e-05	0.000677758
9865	9866	TRIM66	3.51567	5.52251	4.35342	8.58231e-05	0.000685876
83872	83873	GPR61	3.24406	6.08198	4.3482	8.64917e-05	0.000690903
57817	57818	G6PC2	4.83317	-2.85839	4.36269	8.74371e-05	0.000697815
10418	10419	PRMT5	2.9252	4.69519	4.33911	8.81208e-05	0.000702199
65055	65056	GPBP1	3.29414	1.51599	4.34159	8.81475e-05	0.000702199
5159	5159	PDGFRB	6.00265	4.22284	4.37542	8.8513e-05	0.000704789
101926977	101926987	DLGAP4-AS1	2.714	-0.94934	4.33482	8.88856e-05	0.000707432
6017	6017	RLBP1	5.71317	-3.81217	4.36735	8.94309e-05	0.000711122
84230	84231	TRAF7	2.32749	3.10702	4.33044	8.96327e-05	0.000711917
79153	79154	DHRS11	2.40073	0.9465	4.32531	9.0923e-05	0.000720976
3628	3628	INPP1	2.78876	1.91999	4.32645	9.1001e-05	0.000720976
389207	389208	TMPRSS11F	4.36157	-4.64077	4.33048	9.37874e-05	0.000739386
51475	51477	ISYNA1	6.09928	-4.23886	4.35534	9.3899e-05	0.000739386
83482	83483	PLVAP	4.07905	0.121452	4.32618	9.39612e-05	0.000739388
1601	1601	DAB2	2.25259	4.71787	4.3116	9.42557e-05	0.00074036
4882	4882	NPR2	2.61566	4.89082	4.30934	9.50954e-05	0.000745338
51299	51300	TIMMDC1	5.51088	0.196501	4.34135	9.52405e-05	0.000746065
57689	57690	TNRC6C	4.39395	0.427221	4.32206	9.60752e-05	0.000751274
1759	1759	DNM1	2.10955	7.26429	4.30372	9.6214e-05	0.000752022
116173	116179	TGM7	5.90348	-1.53054	4.3412	9.68313e-05	0.000756169
339105	339122	RAB43	2.34494	2.59834	4.29174	9.94774e-05	0.000772335
2859	2859	GPR35	2.55245	0.0238094	4.29218	9.95275e-05	0.00077238
101928058	101928075	TTC9-DT	4.17939	0.957281	4.30416	0.000100097	0.000776108
100507050	100507057	MELTF-AS1	4.23101	-1.46466	4.30404	0.000100313	0.000777093
101927267	101927278	HPS1-AS1	4.42421	-4.49478	4.30557	0.000100597	0.000778563
4045	4045	LSAMP	4.24647	4.91745	4.30234	0.000100833	0.000779384
79633	79634	SCRN3	2.2071	4.63344	4.28419	0.000101441	0.000783046
1008	1008	CDH10	4.04571	0.575329	4.29641	0.00010176	0.000784812
7535	7535	ZAP70	4.12916	-0.710883	4.29588	0.000102197	0.00078749
55619	55620	STAP2	5.28991	2.51348	4.30485	0.000104296	0.000801179
9122	9122	SLC16A4	4.62892	0.621238	4.29359	0.000104741	0.000803891
6616	6616	SNAP25	5.65856	0.633074	4.30576	0.000105633	0.000810022
4685	4685	NCAM2	3.32738	0.962338	4.27258	0.000106299	0.00081477
8718	8718	TNFRSF25	2.15562	4.2505	4.26056	0.000108065	0.000826492
358	358	AQP1	4.7681	-0.321857	4.28011	0.000109252	0.000834105
100132406	100132464	FAM99B	2.21637	4.18477	4.25369	0.00011011	0.00083882
50859	50861	STMN3	3.80633	-0.660713	4.25712	0.000112324	0.000852707
57520	57521	RPTOR	2.32182	3.6515	4.24548	0.00011263	0.000854656
56521	56547	MMP26	3.63553	1.34122	4.25382	0.000112746	0.000855166
6622	6622	SNCA	2.39401	2.37936	4.24429	0.000113051	0.0008571
116154	116159	CYYR1	4.44419	-1.52519	4.26216	0.000113294	0.000857101
30010	30011	SH3KBP1	4.72164	-0.824536	4.26572	0.000113412	0.000857101
5458	5458	POU4F2	8.18087	-2.55496	4.31589	0.000113444	0.000857101
282996	283008	NUTM2E	3.09353	1.31844	4.24138	0.000115039	0.000868398
107985781	107986277	LOC107986277	4.04652	-1.93364	4.24995	0.000115439	0.000870659
6591	6591	SNAI2	5.57285	2.85486	4.26652	0.000117193	0.000882364
1634	1634	DCN	6.07588	0.817831	4.274	0.00011726	0.000882485
5581	5581	PRKCE	2.9048	3.33884	4.22927	0.000118438	0.000890199
2831	2831	NPBWR1	3.80107	-3.16845	4.23611	0.000118878	0.000893124
283212	283214	DGAT2-DT	5.9993	-0.0796958	4.26016	0.000121407	0.000910553
29995	29997	NOP53	2.94639	3.07823	4.21822	0.0001221	0.000914962
85508	85509	MBD3L1	5.28823	0.0970362	4.24693	0.000122178	0.000915156
57381	57393	CLTRN	6.87982	1.53764	4.26953	0.000122681	0.00091853
65989	65990	ANTKMT	4.16244	-2.02652	4.22614	0.000123644	0.000924944
79444	79446	WDR25	3.98471	-2.4431	4.2196	0.000125073	0.000934028
117283	117285	DEFB118	3.7913	-1.52428	4.21691	0.000125182	0.000934442
84649	84650	EBPL	2.23155	0.654098	4.20373	0.000125918	0.000938332
55800	55801	IL26	3.09265	1.23212	4.20392	0.000127253	0.000946257
54436	54437	SEMA5B	6.21754	-1.78265	4.24242	0.000128623	0.000952786
10297	10298	PAK4	4.91163	2.64929	4.21047	0.00013286	0.000978484
3437	3437	IFIT3	2.64869	0.605028	4.18468	0.000133013	0.000979065
3604	3604	TNFRSF9	4.37591	0.0673387	4.1969	0.000134928	0.00099274
10351	10352	WARS2	6.75215	-2.00319	4.22265	0.000138822	0.00101752
254122	254128	NIFK-AS1	2.67575	0.988193	4.16492	0.000140309	0.00102509
6586	6586	SLIT3	3.28973	4.13651	4.16986	0.000140109	0.00102509
26507	26508	HEYL	2.78056	-0.0101491	4.16275	0.000141343	0.00103037
644139	644145	EXOC1L	7.34141	-3.83965	4.22431	0.000141471	0.00103087
23500	23503	ZFYVE26	3.35578	3.56449	4.16511	0.000142153	0.00103475
64805	64806	IL25	5.89344	-4.11773	4.19614	0.000144028	0.001047
286183	286184	LINC01289	2.48789	3.44123	4.15168	0.00014506	0.00105262
721	721	C4B	2.29284	1.49699	4.1481	0.000146216	0.0010604
102724814	102724913	LINC01899	2.76799	0.282172	4.14712	0.00014737	0.00106755
374286	374291	NDUFS7	4.26015	-0.962945	4.16264	0.000147424	0.00106755
28968	28969	BZW2	2.20329	2.25212	4.13866	0.000149875	0.00108158
91752	91754	NEK9	5.8307	-2.67345	4.18031	0.000150003	0.00108158
388419	388428	PVALEF	5.65192	1.38349	4.17322	0.000151769	0.00109176
23768	23769	FLRT1	2.37414	4.61682	4.13164	0.000152898	0.00109762
5126	5126	PCSK2	3.59495	-0.0100527	4.134	0.000155652	0.00111189
440073	440077	ZNF705A	3.47151	1.53228	4.13142	0.000156163	0.00111417
50839	50840	TAS2R14	3.52966	-3.03908	4.13063	0.000156764	0.001118
101928847	101928868	LOC101928868	4.06762	-1.67962	4.1362	0.00015723	0.00112041
3956	3956	LGALS1	2.23821	3.88306	4.11844	0.000158241	0.00112715
58473	58475	MS4A7	3.54487	1.57997	4.12701	0.000158371	0.00112762
27233	27235	COQ2	2.20468	4.28998	4.11662	0.000158982	0.00113105
130026	130074	FAM168B	2.11168	3.06499	4.11615	0.000159107	0.00113147
7021	7021	TFAP2B	7.23307	4.12913	4.17453	0.000161514	0.00114718
57332	57333	RCN3	2.06253	1.9547	4.10964	0.000161867	0.00114875
100131897	100131980	ZNF705G	5.02893	-2.36899	4.13501	0.000163988	0.00116144
401647	401663	OR51H1	6.46959	-1.33841	4.15476	0.000165294	0.00116927
1393	1393	CRHBP	4.73132	-2.42624	4.12661	0.000165676	0.00117133
7832	7832	BTG2	2.32969	4.02805	4.10088	0.000165955	0.00117204
79925	79927	FAM110D	3.362	1.56695	4.10628	0.000166581	0.00117503
112268117	112577461	OOSP3	6.94492	-2.73815	4.15645	0.000167785	0.00118209
79836	79837	PIP4K2C	2.93243	-2.70502	4.09834	0.000168456	0.00118538
2840	2840	GPR17	6.67311	-2.56629	4.14951	0.00016912	0.00118957
147906	147912	SIX5	5.72746	2.08395	4.13311	0.000169903	0.00119412
6258	6258	RXRG	7.48625	0.135783	4.15707	0.000171126	0.00120175
645158	645166	LSP1P5	2.66895	-0.940897	4.08803	0.000172402	0.00120875
8382	8382	NME5	4.31287	-0.444663	4.10198	0.000174126	0.00121839
8809	8809	IL18R1	3.23825	-1.46122	4.08489	0.000175861	0.00122905
7007	7007	TECTA	2.31666	1.27944	4.07663	0.000177052	0.0012349
26002	26003	GORASP2	6.71964	3.10862	4.13362	0.000176985	0.0012349
10046	10047	CST8	4.06172	0.668069	4.08667	0.000179737	0.00125012
79739	79740	ZBBX	2.17926	3.17716	4.06968	0.000180198	0.00125283
90226	90231	KIAA2013	4.15366	-3.24314	4.08322	0.00018206	0.00126527
84630	84631	SLITRK2	4.05181	0.386128	4.08054	0.000182669	0.00126748
11341	11342	RNF13	5.13724	-1.00618	4.09656	0.000182943	0.00126888
102682016	102723322	E2F5-DT	4.16784	-1.82258	4.0773	0.000185098	0.00128179
440300	440307	TTLL13	4.71113	0.289083	4.08228	0.000186722	0.00129098
114815	114818	KLHL29	2.96731	3.70166	4.05632	0.000188672	0.00130188
5156	5156	PDGFRA	4.75228	4.14954	4.07412	0.000191239	0.00131491
414918	414919	C8orf82	3.66512	2.4585	4.05425	0.000193411	0.00132879
3626	3626	INHBC	2.32303	-1.78703	4.03805	0.000196268	0.00134683
101928857	101928881	LOC101928881	4.56947	-3.93339	4.05988	0.000197235	0.00135134
3083	3083	HGFAC	3.83143	-0.422568	4.04646	0.000198654	0.00135733
283932	283933	ZNF843	2.274	1.15708	4.03195	0.000199409	0.00136035
162083	162239	ZFP1	3.99713	-3.76503	4.04757	0.000199271	0.00136035
22918	22919	MAPRE1	4.4443	-2.69618	4.05006	0.000201496	0.00137352
100288181	100288287	KRTAP22-2	2.60587	-0.955649	4.02824	0.000202105	0.00137659
285220	285224	DNAJB8-AS1	4.10916	0.158449	4.04321	0.000202502	0.00137768
27115	27120	DKKL1	5.44391	-2.24949	4.05801	0.000205959	0.00139467
8516	8516	ITGA8	6.68939	1.10365	4.06777	0.000211699	0.00142743
91526	91543	RSAD2	6.25093	2.06526	4.05538	0.000214944	0.00144484
10369	10370	CITED2	6.82304	-1.85716	4.06189	0.000216334	0.00145258
5507	5507	PPP1R3C	2.65777	0.881753	4.0027	0.000216532	0.00145327
9311	9312	KCNB2	2.15096	1.67732	3.9956	0.000219511	0.001471
84460	84461	NEURL4	2.56778	2.82484	3.99556	0.000220407	0.00147644
1806	1806	DPYD	5.00558	0.5	4.02429	0.000221389	0.00148245
84695	84696	ABHD1	2.04473	3.85001	3.99189	0.000221569	0.0014829
340061	340069	FAM170A	2.78045	-1.36765	3.99462	0.000221707	0.0014829
401399	401409	RAB19	4.89801	0.578354	4.022	0.000221712	0.0014829
10350	10351	ABCA8	4.75241	0.345045	4.01535	0.000224305	0.00149794
124857	124871	FLJ40194	4.51241	-3.01178	4.01025	0.000225073	0.00150215
205147	205251	MTLN	3.33999	-0.579029	3.9927	0.000225865	0.00150663
57573	57574	MARCHF4	2.07192	2.88906	3.9841	0.000226238	0.00150854
5176	5176	SERPINF1	2.09008	4.48868	3.98361	0.000226549	0.00151004
2919	2919	CXCL1	3.32912	-0.605255	3.98605	0.000229851	0.00152912
642658	642757	TBC1D22A-AS1	3.0328	-0.27111	3.98244	0.00023026	0.00152951
3746	3746	KCNC1	4.05325	0.571503	3.99519	0.00023002	0.00152951
84239	84240	ZCCHC9	4.26275	-1.05767	3.9932	0.000233223	0.00154507
389524	389541	LAMTOR4	2.51984	2.56155	3.97267	0.000234122	0.00154985
4647	4647	MYO7A	2.46685	1.42149	3.9621	0.000240642	0.00158428
101928469	101928478	LINC02269	2.46858	0.414337	3.95194	0.000247246	0.00162204
3400	3400	ID4	2.76475	4.53392	3.95362	0.000247261	0.00162204
100271927	100286922	LOC100286922	2.37538	3.34018	3.95112	0.000247525	0.00162316
126069	126070	ZNF440	2.70498	1.29498	3.94595	0.0002521	0.00164635
100506433	100506457	MIR3681HG	2.5805	1.8955	3.94018	0.000255485	0.00166547
100506606	100506650	LINC02876	2.57469	-0.197945	3.93721	0.000257489	0.00167777
57574	57575	PCDH10	2.85169	1.30079	3.93362	0.000261251	0.00170037
4811	4811	NID1	2.73887	7.38718	3.93094	0.000262536	0.00170674
79645	79646	PANK3	2.9315	0.35333	3.92959	0.000264532	0.00171724
1410	1410	CRYAB	3.42874	-1.61736	3.93386	0.00026516	0.0017194
80206	80207	OPA3	3.42138	3.84708	3.93353	0.000265332	0.00171987
7124	7124	TNF	4.3055	-3.71697	3.94505	0.000266072	0.00172403
9724	9725	TMEM63A	8.77417	-3.70099	4.01112	0.000267605	0.00173186
154442	154449	LOC154449	4.54347	-1.23825	3.94462	0.000269149	0.00173909
1130	1130	LYST	4.5967	1.42	3.94312	0.000270883	0.00174611
23017	23019	CNOT1	6.45275	-0.411905	3.97396	0.000270812	0.00174611
5806	5806	PTX3	6.48518	1.90432	3.97249	0.000272282	0.00175125
84125	84126	ATRIP	2.90103	2.00128	3.91614	0.000273997	0.00176163
4940	4940	OAS3	2.27542	2.16388	3.9122	0.000274226	0.00176245
253738	253769	WDR27	3.03179	4.27642	3.91188	0.000277984	0.0017809
2151	2151	F2RL2	2.90553	-0.703587	3.91012	0.00027845	0.00178191
8706	8706	B3GALNT1	2.00855	2.97188	3.90367	0.000280015	0.0017891
4634	4634	MYL3	3.06171	-1.24002	3.90885	0.000280455	0.00179031
81551	81552	VOPP1	7.41769	1.02483	3.97596	0.000280333	0.00179031
109286553	109616974	SNORA74C-1	2.75414	1.49201	3.90429	0.000281915	0.00179794
7352	7352	UCP3	2.66772	-0.498781	3.90076	0.000284121	0.00180775
130497	130502	TTC32	5.66621	-3.28651	3.94341	0.000284179	0.00180775
84820	84823	LMNB2	2.02051	1.50232	3.89574	0.000285975	0.00181652
1520	1520	CTSS	3.71086	-0.922778	3.89816	0.000294665	0.0018629
100506421	100506433	LINC00648	5.02812	0.828392	3.91887	0.000294971	0.00186416
101927740	101927762	LARP4B-DT	6.43556	-2.53889	3.93736	0.00029901	0.00188626
84182	84186	ZCCHC7	2.03454	1.87111	3.87793	0.000299802	0.00189057
160622	160728	SLC5A8	2.50469	1.85929	3.87349	0.000304673	0.00191782
390595	390598	SKOR1	2.01816	1.58176	3.86977	0.000306326	0.00192684
440279	440288	UBL7-DT	6.31653	-3.34104	3.92563	0.000307115	0.0019311
30012	30014	SPANXA1	7.8686	-0.202754	3.94801	0.000307912	0.00193472
126119	126123	IZUMO2	2.00326	0.116905	3.86397	0.00031104	0.00195296
389119	389123	IQCF2	3.60044	0.88875	3.87553	0.000311803	0.00195705
4185	4185	ADAM11	5.3892	3.65298	3.9031	0.000313047	0.00196344
30061	30062	RAX	3.44695	-1.15626	3.87102	0.000313879	0.00196654
163486	163589	TDRD5	2.23097	2.30713	3.85871	0.000315866	0.00197615
100507261	100507277	LINC02314	4.13259	-3.942	3.87718	0.000317088	0.00198166
135138	135152	B3GAT2	3.61021	-1.92818	3.8654	0.000320485	0.00199859
100526771	100526783	ARPIN-AP3S2	4.63644	-3.83495	3.88113	0.000320835	0.00200005
574538	594837	SNORD101	4.56164	-2.28339	3.87775	0.000322664	0.00201074
80326	80328	ULBP2	4.9431	-2.73062	3.88319	0.000323597	0.00201583
643641	643650	LINC00842	2.15541	3.64066	3.84891	0.000323964	0.0020174
1357	1357	CPA1	4.85655	-3.4095	3.88028	0.000324846	0.00202
10039	10040	TOM1L1	2.09721	1.75267	3.84211	0.000329716	0.0020459
283383	283385	MORN3	3.32687	1.1037	3.84212	0.000337688	0.00208572
80000	80003	PCNX2	5.23029	3.69977	3.87171	0.000338321	0.00208889
254102	254122	SNX32	2.85105	3.35846	3.83001	0.000344115	0.00212016
93082	93099	DMKN	4.30742	-3.56564	3.84939	0.000344311	0.00212062
83483	83538	ODAD4	4.96139	-2.34839	3.85109	0.000353237	0.00217022
377007	377630	USP17L2	3.31476	-3.03711	3.82327	0.000354947	0.00217891
10215	10216	PRG4	4.4199	-1.38127	3.83579	0.00035896	0.00220073
50846	50848	F11R	3.45707	-2.24282	3.81846	0.000361282	0.0022103
121214	121227	LRIG3	3.51948	-3.77901	3.81771	0.000362823	0.00221739
2852	2852	GPER1	3.84535	-1.32703	3.82111	0.00036414	0.00222388
113675	113691	TUBA3FP	2.68103	0.956322	3.80709	0.000364347	0.00222436
401024	401027	C2orf66	2.12405	3.56715	3.80224	0.000366381	0.00223522
11119	11120	BTN2A1	2.02424	3.85766	3.80159	0.00036678	0.00223608
91584	91603	ZNF830	2.28458	1.82779	3.80149	0.000367616	0.0022404
678655	684959	SNORA25	2.48036	1.72095	3.80122	0.000368781	0.00224528
50614	50615	IL21R	4.40903	-0.799032	3.82404	0.000370303	0.00225284
5891	5891	MOK	2.50472	1.81662	3.79653	0.000373519	0.00226765
220136	220158	GTSCR1	2.63382	-0.77605	3.79375	0.000377105	0.00228465
56849	56850	GRIPAP1	2.02325	1.87783	3.78775	0.000380403	0.00230223
146212	146223	CMTM4	3.13403	0.43246	3.79443	0.000381058	0.00230459
1464	1464	CSPG4	3.02461	4.08862	3.79104	0.000383283	0.00231323
100506564	100506599	PPP1R26-AS1	3.42605	-3.00647	3.79616	0.000382977	0.00231323
219539	219541	MED19	5.0889	-1.25987	3.82328	0.000383095	0.00231323
29765	29766	TMOD3	2.04989	-0.742921	3.78174	0.000386532	0.00232881
1543	1543	CYP1A1	5.52258	-1.81909	3.82391	0.000390407	0.00234891
56128	56129	PCDHB7	4.08599	-1.30382	3.78855	0.000401416	0.00241098
23329	23331	TTC28	4.60155	1.97042	3.78829	0.000411339	0.00246125
28984	28985	MCTS1	5.28117	-1.06519	3.79766	0.000414338	0.0024775
1602	1602	DACH1	4.26399	3.41703	3.77758	0.000416727	0.00249007
7045	7045	TGFBI	3.92309	4.22058	3.77001	0.00041883	0.00250179
4137	4137	MAPT	2.34609	3.48094	3.74987	0.000421508	0.00251261
2207	2207	FCER1G	2.20032	-2.07082	3.7489	0.000421914	0.00251418
164395	164592	CCDC116	4.08866	-1.98541	3.76965	0.000422299	0.00251561
400957	400958	LINC02245	3.60503	-3.45319	3.76177	0.000422547	0.00251623
401498	401505	TOMM5	4.25913	-1.61129	3.77021	0.000424947	0.00252793
1047	1047	CLGN	2.36163	2.0654	3.74141	0.000431078	0.00255829
1908	1908	EDN3	6.51097	0.432364	3.79767	0.000438657	0.00260061
10628	10629	TAF6L	4.02194	5.52998	3.75376	0.000439336	0.00260375
64135	64137	ABCG4	2.32117	1.77224	3.73332	0.00044013	0.00260675
120892	120935	CCDC38	4.59646	1.10638	3.76017	0.000443538	0.00262508
85016	85019	TMEM241	2.03591	0.415151	3.7276	0.000445648	0.00263399
338651	338653	KCNQ1-AS1	3.10078	-1.0805	3.72853	0.000453353	0.00267138
5166	5166	PDK4	4.29636	-2.56853	3.73183	0.000471787	0.00276505
94	94	ACVRL1	3.36008	-0.593659	3.71594	0.000472874	0.00276921
7940	7940	LST1	4.15791	-2.11631	3.72688	0.000474989	0.00277634
440567	440574	MICOS10	2.90591	-0.963695	3.70693	0.00047726	0.00278588
2868	2868	GRK4	2.47842	1.46549	3.70275	0.000478052	0.00278957
7043	7043	TGFB3	3.00915	1.43514	3.7006	0.000486735	0.00283171
2301	2301	FOXE3	4.1064	-3.91314	3.71638	0.000487342	0.00283335
170689	170690	ADAMTS16	4.21769	3.24365	3.71789	0.0004879	0.00283564
6900	6900	CNTN2	4.25761	0.346099	3.71735	0.000489535	0.0028442
339822	339829	CCDC39	2.37721	0.0755022	3.69064	0.00049273	0.0028599
7805	7805	LAPTM5	4.42084	-2.06415	3.7163	0.000494734	0.00286867
5813	5813	PURA	2.00561	1.71021	3.68599	0.000496946	0.00287969
110806272	110841583	LAMC1-AS1	2.08967	0.778239	3.67315	0.000514237	0.0029699
255061	255082	CASC2	3.92977	-2.79466	3.69112	0.000517129	0.00298264
83648	83650	SLC35G5	3.05284	2.04833	3.67744	0.000518114	0.00298734
51267	51268	PIPOX	5.17276	-0.183226	3.71102	0.000520625	0.00299884
257019	257044	CATSPERE	4.30072	1.45379	3.68841	0.000530001	0.00304681
825	825	CAPN3	2.9627	1.18696	3.66565	0.000533006	0.00306004
5321	5321	PLA2G4A	2.50226	0.791304	3.65781	0.000538141	0.00308532
85004	85007	PHYKPL	2.8293	-1.13407	3.65789	0.000541983	0.00310442
103695364	103724390	LINC01287	3.28618	-2.96186	3.65277	0.000557419	0.00318342
646	646	BNC1	5.27628	-0.832972	3.68707	0.000558122	0.0031864
84871	84872	ZC3H10	4.24739	-3.08399	3.66524	0.000562385	0.00320863
55504	55505	NOP10	6.16532	3.02673	3.69836	0.000565056	0.00321965
23461	23462	HEY1	3.21291	2.66368	3.6455	0.000566717	0.00322806
57710	57711	ZNF529	2.45019	1.96286	3.63503	0.000570715	0.00324682
57053	57054	DAZ3	2.46973	-1.00587	3.63514	0.000570755	0.00324682
1270	1270	CNTF	2.01221	-0.521353	3.62918	0.000576552	0.00327019
151242	151246	SGO2	2.13071	0.659298	3.62449	0.000584203	0.00330714
25927	25928	SOSTDC1	4.21907	2.10481	3.64958	0.000585574	0.00331274
57084	57085	AGTRAP	4.47366	1.11665	3.64992	0.000592409	0.00334923
101929544	101929565	LINC01740	3.14781	-0.150406	3.62384	0.000598651	0.00337904
364	364	AQP7	3.57587	-1.09691	3.62914	0.000600261	0.00338485
1571	1571	CYP2E1	3.10225	-0.892821	3.6205	0.000602993	0.00339915
8771	8771	TNFRSF6B	6.45901	-2.63309	3.67849	0.000604289	0.00340535
654342	654346	LGALS9C	3.082	-2.72282	3.61904	0.000604899	0.00340769
2532	2532	ACKR1	4.35752	-2.1591	3.63578	0.000611663	0.00344134
10161	10162	LPCAT3	2.40424	3.57837	3.60709	0.00061351	0.00344729
26074	26077	GNAO1-AS1	3.25785	-1.48262	3.61574	0.000614	0.00344782
255426	255480	TBX5-AS1	3.16026	0.295861	3.61324	0.000615873	0.00345722
56978	56979	PRDM9	4.79606	-2.61345	3.64108	0.000616469	0.00345834
1996	1996	ELAVL4	6.62941	1.80929	3.67139	0.000620705	0.0034765
8707	8707	B3GALT2	6.6116	-0.319458	3.6702	0.000622206	0.00348267
4081	4081	MAB21L1	3.65289	-0.796106	3.61588	0.000623772	0.00349026
646023	646024	RAET1K	3.25018	-1.38681	3.60768	0.000627013	0.00350508
79652	79654	HECTD3	7.1678	-1.98225	3.67411	0.000630618	0.00352184
343702	343930	MSGN1	3.5969	3.71049	3.60602	0.000638704	0.00356244
51673	51676	ASB2	4.34653	0.806353	3.61705	0.000642636	0.00357923
154215	154288	KHDC3L	4.51577	-0.535656	3.62017	0.000642742	0.00357923
90273	90288	EFCAB12	4.68078	-1.06865	3.62069	0.00064723	0.00359733
55779	55780	ERMARD	3.54399	0.688062	3.59863	0.000649825	0.00360797
2159	2159	F10	3.32709	-1.28262	3.59426	0.000651504	0.0036143
54923	54925	ZSCAN32	2.19866	1.47704	3.58197	0.000653172	0.00362227
148170	148189	LINC00662	2.69583	1.88494	3.58447	0.000654826	0.00362849
222663	222696	ZSCAN23	2.05783	5.02741	3.57448	0.000665095	0.00368019
55512	55515	ASIC4	4.4112	1.07618	3.60543	0.00066501	0.00368019
5343	5343	PLGLB1	2.00677	0.492994	3.57385	0.000665911	0.00368227
56203	56204	ATOSA	6.39612	-2.86781	3.63725	0.000673469	0.00371591
4071	4071	TM4SF1	5.92049	-2.19923	3.62708	0.000676877	0.00373235
1281	1281	COL3A1	5.49955	3.66548	3.6153	0.000684403	0.00377146
101929407	101929423	MEF2C-AS1	2.12768	1.47146	3.56244	0.000686693	0.0037805
10349	10350	ABCA9	2.26457	-1.0822	3.5631	0.000686629	0.0037805
11067	11068	CYB561D2	3.18414	-1.44209	3.57115	0.000688575	0.00378966
201164	201176	ARHGAP27	3.35355	-0.701659	3.5727	0.000690298	0.00379675
3700	3700	ITIH4	2.82468	0.442172	3.56219	0.00069655	0.00382631
6330	6330	SCN4B	4.24509	1.51905	3.58376	0.000698634	0.00383654
105377224	105377466	LINC02266	2.13752	-0.240264	3.54786	0.000713285	0.0039047
124976	124989	EFCAB13	2.25168	0.577776	3.54773	0.000714515	0.00390897
23024	23025	UNC13A	2.26414	3.82779	3.54407	0.000721464	0.00394575
442117	442179	OR1F12P	3.52811	-2.41217	3.55176	0.000734869	0.00401026
100507747	100509620	AQP7B	3.09198	-1.3515	3.53752	0.00074955	0.00407888
441369	441374	FLJ42969	3.05007	-1.56803	3.53631	0.000750791	0.00408436
100132874	100132932	FAM197Y9	3.59355	-1.10021	3.52998	0.000780557	0.00422388
85366	85369	STRIP1	2.32288	-1.4536	3.50402	0.000801232	0.00432502
90332	90333	ZNF468	2.4884	0.192074	3.50271	0.000806459	0.00434784
55843	55844	PPP2R2D	2.47394	-1.30385	3.50225	0.000807184	0.00435041
11023	11024	LILRA1	4.90775	1.14226	3.53409	0.000825148	0.00443352
6328	6328	SCN3A	6.08418	-0.10601	3.55415	0.00082987	0.00445066
647264	647286	RD3L	5.92396	-2.7001	3.54072	0.000853654	0.00455858
283140	283149	BCL9L	3.45904	-0.513445	3.49334	0.000854291	0.00456058
7318	7318	UBA7	2.48298	0.615065	3.47144	0.000874521	0.00465717
105369971	105370174	LOC105370174	2.34485	-1.53455	3.46783	0.000880297	0.00468077
1589	1589	CYP21A2	3.76094	-2.08331	3.48696	0.000881158	0.00468392
330	330	BIRC3	2.77954	-0.490813	3.46916	0.000886593	0.00470727
352999	353088	ZNF429	4.67561	-2.79585	3.49968	0.000893298	0.00473546
375033	375035	SFT2D2	4.29032	2.4279	3.49188	0.000893584	0.00473553
5069	5069	PAPPA	5.40208	1.59313	3.51225	0.000897395	0.00474875
22801	22802	CLCA4	5.56042	0.451102	3.515	0.000898073	0.00475066
105377540	105377730	LOC105377730	2.14293	1.25877	3.45615	0.000904503	0.00478032
252995	253012	HEPACAM2	5.74021	2.33338	3.5083	0.000922598	0.00486268
8821	8821	INPP4B	3.4295	3.2625	3.46194	0.000926384	0.00488116
6855	6855	SYP	3.04327	1.93319	3.45026	0.000939776	0.00493978
9120	9120	SLC16A6	2.55767	0.743389	3.44054	0.000949016	0.00498684
127495	127534	GJB4	2.5923	-1.13441	3.44024	0.000950599	0.00499365
91653	91661	ZNF765	2.56015	5.33961	3.43747	0.000956638	0.00502235
10826	10827	FAM114A2	2.20538	3.67779	3.43335	0.00096009	0.00503744
624	624	BDKRB2	3.11047	-1.37559	3.43686	0.000975707	0.00510861
4761	4761	NEUROD2	4.06718	-2.97121	3.45357	0.000977275	0.00511444
4985	4985	OPRD1	2.62602	2.46815	3.42712	0.000984325	0.00514755
79148	79149	ZSCAN5A	3.90236	-3.39216	3.4441	0.000993415	0.00519042
1879	1879	EBF1	7.31877	2.37391	3.50332	0.00100502	0.00524321
90627	90634	N4BP2L1	2.52868	3.03314	3.4166	0.00100888	0.00526015
5077	5077	PAX3	3.99138	4.08319	3.43884	0.00101191	0.00527439
196968	196993	CT62	2.95906	-1.70806	3.42048	0.00101224	0.00527455
4222	4222	MEOX1	6.36235	-0.152936	3.48342	0.00101628	0.00529368
57578	57579	FAM135A	2.41018	2.56368	3.41147	0.00101953	0.00530779
128434	128439	SNHG11	2.1477	1.55058	3.4038	0.00103513	0.00537774
27285	27286	SRPX2	2.55217	1.06259	3.40696	0.00103491	0.00537774
22822	22823	MTF2	2.34808	6.02498	3.40404	0.00103792	0.00538967
643669	643677	CCDC168	4.57197	-0.914112	3.43998	0.00104072	0.00539872
972	972	CD74	2.15042	4.42792	3.40004	0.00104522	0.00541726
114990	114991	ZNF618	2.15945	3.0668	3.39624	0.00105563	0.00545981
10586	10587	TXNRD2	7.46297	0.467331	3.48677	0.00105681	0.00546295
359809	359822	KCNIP4-IT1	2.70179	-0.36013	3.39987	0.0010585	0.00546899
100303491	100306951	PITPNA-AS1	6.36938	-2.09311	3.46695	0.00106237	0.00548329
400941	400945	LINC01376	3.85887	-3.29548	3.41683	0.00106482	0.00549269
23732	23741	EID1	2.12471	2.076	3.39002	0.00107212	0.00552345
8038	8038	ADAM12	6.62068	3.15786	3.46656	0.0010759	0.00553836
2662	2662	GDF10	4.02612	0.434306	3.41385	0.00108265	0.00556329
101928399	101928415	LOC101928415	4.80949	-3.4889	3.42566	0.00109495	0.00561986
80765	80772	CPTP	3.21013	3.2388	3.39376	0.00109607	0.00562393
83756	83758	RBP5	2.69863	-2.43737	3.38402	0.00110265	0.00564939
64084	64087	MCCC2	3.52341	2.14045	3.39505	0.00110838	0.00567042
122773	122786	FRMD6	4.14002	-1.16202	3.40482	0.00111547	0.00570206
387763	387775	SLC22A10	4.27341	0.130723	3.40408	0.00112579	0.00575103
79168	79169	C1orf35	4.22532	-4.5264	3.40281	0.00112659	0.00575341
101927215	101927229	LINC01929	3.12595	-1.7968	3.38015	0.00113144	0.00577174
2044	2044	EPHA5	6.12347	-1.21304	3.43805	0.00113415	0.0057819
10388	10389	SCML2	5.14139	-1.60501	3.41831	0.00113668	0.00579309
100130887	100130894	VAC14-AS1	3.42942	-2.54102	3.38287	0.00113898	0.00579972
8499	8499	PPFIA2	4.2649	-1.7038	3.39757	0.00114471	0.00582038
4986	4986	OPRK1	2.96889	1.56481	3.37223	0.00114758	0.00582986
346653	346673	STRA8	2.92947	-0.736894	3.37057	0.00115078	0.00584317
169436	169522	KCNV2	2.33957	-0.333028	3.36259	0.00115443	0.00585956
337876	337878	KRTAP7-1	3.03033	0.263477	3.36675	0.00116682	0.00590699
2620	2620	GAS2	2.7536	0.876677	3.35742	0.00118306	0.00597182
6623	6623	SNCG	4.0797	1.80286	3.37807	0.00119283	0.00601767
64170	64172	OSGEPL1	2.3699	-0.207891	3.3476	0.00120047	0.00604536
10800	10801	SEPTIN9	2.69342	-2.02493	3.34921	0.00120599	0.00606652
158067	158131	OR1Q1	2.29916	-0.730408	3.33977	0.001223	0.00613612
204962	205147	AMER3	2.05732	1.60653	3.33637	0.00122897	0.00616074
57863	57864	SLC46A2	2.44266	2.9968	3.32994	0.0012582	0.00629098
101930452	101954269	RNVU1-17	2.99192	-3.17214	3.33328	0.00127034	0.00634988
360132	360155	CYCSP52	3.1564	-2.35356	3.3348	0.00127429	0.00636596
7130	7130	TNFAIP6	6.99162	-1.93654	3.40675	0.00128308	0.0063989
5915	5915	RARB	3.00907	-0.714497	3.32891	0.00128568	0.00640817
116437	116441	TM4SF18	2.40904	-2.13838	3.32021	0.00128888	0.00642046
5067	5067	CNTN3	4.74791	0.209023	3.36199	0.00129128	0.00642875
113451	113452	TMEM54	2.48962	0.794621	3.31997	0.0012923	0.00643013
388677	388695	LYSMD1	2.13187	3.25056	3.31655	0.00129407	0.00643529
4060	4060	LUM	6.29567	3.37547	3.39134	0.00129506	0.00643837
7075	7075	TIE1	2.85676	1.13409	3.32004	0.0013075	0.00648728
100996643	100996654	SEC61G-DT	3.42076	-3.0898	3.32969	0.00130746	0.00648728
10148	10149	ADGRG2	3.25619	-2.30895	3.32493	0.00131324	0.00651202
100507524	100507533	SOX21-AS1	2.1628	0.0804603	3.30972	0.00131745	0.00653104
57471	57472	CNOT6	4.24973	-2.19075	3.33869	0.0013352	0.00661526
80139	80142	PTGES2	4.4194	1.38353	3.33836	0.00134915	0.00667491
920	920	CD4	2.09768	1.42001	3.29621	0.00136225	0.00672721
120379	120400	NXPE1	2.39278	-0.549082	3.29669	0.00136829	0.0067485
80714	80723	SLC35G2	2.03874	0.782698	3.29178	0.00137664	0.00678014
1132	1132	CHRM4	2.12415	-0.442126	3.29049	0.00138278	0.00680457
2306	2306	FOXD2	7.93964	-0.456531	3.39157	0.00138844	0.00682664
1649	1649	DDIT3	2.34728	0.891629	3.28902	0.00139383	0.00684736
144715	144717	PHETA1	2.75093	-1.33265	3.29102	0.00140331	0.00688617
201617	201625	DNAH12	3.57343	-2.2126	3.3025	0.00141416	0.00693354
23366	23367	LARP1	3.83955	0.960638	3.30767	0.00141538	0.00693566
645961	645967	LOC645967	5.11048	-3.14264	3.3337	0.00141954	0.00695015
375189	375190	FAM228B	3.26735	-2.56528	3.29389	0.00142387	0.00696745
7020	7020	TFAP2A	6.83714	3.12023	3.36425	0.00142699	0.00697878
93986	94005	PIGS	4.20494	2.42041	3.31146	0.00143038	0.00699341
9381	9382	COG1	3.34286	0.0622319	3.28947	0.00144556	0.00705373
100131434	100131496	LOC100131496	4.08353	0.0675731	3.30245	0.00145446	0.00708532
1404	1404	HAPLN1	2.38179	5.08347	3.27141	0.00145904	0.00709574
284346	284348	LYPD5	2.70703	-2.33369	3.27335	0.00146605	0.00712785
1397	1397	CRIP2	2.63706	2.77573	3.26449	0.00149606	0.00726361
23542	23543	RBFOX2	2.75151	3.52251	3.26547	0.00149831	0.00727252
440730	440738	MAP1LC3C	5.22048	-1.93029	3.31428	0.00150321	0.00729426
3084	3084	NRG1	2.54803	1.96106	3.26094	0.0015054	0.00730283
5104	5104	SERPINA5	2.66911	0.49423	3.25962	0.00151646	0.00735242
203562	203569	PAGE2	2.94223	-1.76112	3.26292	0.00151958	0.00736138
113523638	115804232	CEROX1	2.44189	-0.548212	3.25456	0.00152545	0.0073816
3587	3587	IL10RA	4.47375	-1.43192	3.28908	0.00154015	0.00744036
221091	221092	HNRNPUL2	3.74116	-1.98611	3.27283	0.00154133	0.00744316
84793	84795	PYROXD2	6.89969	0.567409	3.33619	0.00154158	0.00744316
644890	644903	GCC2-AS1	3.15673	-2.79179	3.25342	0.00157221	0.00757844
728656	728658	RPL13AP5	4.25236	-3.63153	3.2708	0.00159515	0.00766947
80127	80128	TRIM46	2.08229	0.722359	3.23111	0.00160676	0.00770963
84457	84458	LCOR	3.97676	0.0579385	3.25848	0.00162132	0.00777002
64714	64718	UNKL	2.27569	0.210014	3.22763	0.00162683	0.00779216
79987	79989	TTC26	2.06182	2.04478	3.22397	0.00163557	0.00782157
285195	285203	EOGT	2.52424	1.40308	3.22811	0.00163561	0.00782157
164832	165055	CCDC138	2.77365	1.16754	3.23151	0.00163566	0.00782157
51294	51295	ECSIT	4.06733	-1.66358	3.25387	0.00164947	0.00787677
285962	285965	EPHA1-AS1	2.4954	0.664096	3.22392	0.00165166	0.00788346
80216	80217	CFAP43	3.11772	1.11285	3.23351	0.00165177	0.00788346
777	777	CACNA1E	4.02674	0.63449	3.25059	0.00165976	0.00790857
2138	2138	EYA1	3.06672	3.91475	3.23027	0.00166157	0.00791427
10631	10632	ATP5MG	7.57757	3.17312	3.3186	0.00166186	0.00791427
84824	84826	SFT2D3	3.75329	-4.24141	3.23975	0.00168067	0.00799074
1103	1103	CHAT	4.64458	-2.46554	3.25168	0.00171549	0.00814074
55282	55283	MCOLN3	3.59912	-3.1583	3.22107	0.00174881	0.00828083
29953	29954	POMT2	2.75239	3.13812	3.20452	0.00175083	0.00828816
114798	114799	ESCO1	2.62732	2.36339	3.19869	0.00176871	0.00835012
3676	3676	ITGA4	6.30853	3.30794	3.273	0.00177311	0.00836863
102724919	102725079	LINC01878	3.02646	-1.76403	3.2016	0.00178488	0.00841278
1746	1746	DLX2	8.1119	1.63056	3.29914	0.00178587	0.00841516
391112	391114	OR6K3	2.94214	-2.04057	3.19808	0.00179408	0.00844473
4921	4921	DDR2	6.46569	3.64473	3.26743	0.00181293	0.00852194
642345	642361	LOC642361	2.59089	-0.970757	3.18558	0.00182631	0.00857788
84812	84814	PLPP7	5.65522	0.398253	3.2488	0.0018285	0.00858589
4807	4807	NHLH1	6.19263	2.35937	3.25843	0.0018322	0.0085963
1745	1745	DLX1	7.96543	1.90884	3.28646	0.00183675	0.008613
2812	2812	GP1BB	2.4953	0.437824	3.17994	0.00184673	0.00864811
10242	10243	GPHN	4.17585	-3.78971	3.21265	0.00184794	0.00864832
1031	1031	CDKN2C	4.33963	-2.03936	3.20812	0.00188807	0.00879452
2277	2277	VEGFD	6.14653	-0.741005	3.24523	0.00189273	0.00880915
55815	55816	DOK5	2.82546	0.0818737	3.17	0.00191745	0.0089052
2891	2891	GRIA2	5.38526	-0.637469	3.22077	0.00193984	0.00899959
11249	11250	GPR45	3.19278	-0.544502	3.17157	0.00194335	0.00901347
29951	29952	DPP7	4.65676	-1.39534	3.20091	0.00196025	0.00908217
338440	338442	HCAR2	4.65817	1.99257	3.19927	0.00196886	0.00911724
497190	497258	BDNF-AS	3.96268	0.607161	3.18059	0.00198302	0.00917549
83890	83891	SNX25	3.60122	-3.84755	3.17097	0.00199035	0.0092045
113791	113802	HENMT1	2.74692	2.67637	3.15078	0.00200678	0.00926821
23098	23099	ZBTB43	2.86503	3.09737	3.15264	0.00200749	0.00926902
23148	23149	FCHO1	2.11272	3.49695	3.14262	0.00200949	0.00927581
84189	84190	METTL25	6.71785	0.381196	3.23271	0.00201003	0.00927584
399959	399967	PATE2	3.38677	3.20904	3.16011	0.00202211	0.00932169
162394	162417	NAGS	2.16671	4.77996	3.12785	0.00208767	0.00957831
27156	27158	NDOR1	2.46229	-1.91687	3.13069	0.00208926	0.00958313
64579	64581	CLEC7A	4.41667	0.556378	3.17038	0.00209241	0.00958746
22914	22915	MMRN1	3.82596	-3.04916	3.15623	0.0020948	0.00959336
5173	5173	PDYN	6.97688	-1.66243	3.22089	0.00209766	0.00960104
4015	4015	LOX	3.68763	2.13912	3.15037	0.00210935	0.00963361
2313	2313	FLI1	5.16854	2.09772	3.18377	0.00211154	0.00963712
440585	440590	ZYG11A	2.49993	-1.00628	3.1253	0.00212051	0.00966795
162282	162333	MARCHF10	6.01149	-2.06235	3.19776	0.00212983	0.00969774
8190	8190	MIA	6.06019	-2.01593	3.1946	0.00215286	0.00979236
9420	9421	HAND1	3.04893	1.02882	3.12662	0.00216369	0.00983395
100509894	100526694	MSANTD3-TMEFF1	3.80958	0.687826	3.14264	0.00216738	0.00984558
219621	219623	TMEM26	3.65818	-3.14739	3.13748	0.00217669	0.00988268
53342	53343	NUDT9	2.9975	-0.0371659	3.11157	0.00224228	0.0101382
10900	10901	DHRS4	2.4448	2.22919	3.10129	0.00224848	0.0101636
134829	134860	TAAR9	4.83291	-0.49123	3.14729	0.00227768	0.0102615
776	776	CACNA1D	2.05817	-0.0634403	3.08668	0.00230926	0.0103792
3699	3699	ITIH3	3.03293	-3.19903	3.09692	0.00233144	0.0104628
491	491	ATP2B2	3.0757	0.156852	3.09779	0.00233146	0.0104628
5800	5800	PTPRO	2.68724	1.35078	3.08697	0.00235233	0.0105401
7412	7412	VCAM1	7.19683	1.03981	3.17841	0.00236759	0.0105981
5099	5099	PCDH7	4.59315	4.08864	3.12094	0.00240435	0.0107418
84530	84532	ACSS1	2.70306	2.98847	3.07645	0.00241717	0.0107891
84084	84085	FBXO30	3.66926	-2.99968	3.09625	0.00242133	0.0108048
93166	93183	PIGM	4.09287	-2.3869	3.10425	0.00243451	0.0108511
338382	338398	TAS2R60	4.90825	-2.54372	3.12191	0.00244389	0.0108807
58158	58160	NFE4	6.14154	0.180164	3.14384	0.00246893	0.0109807
220416	220441	RNF152	2.76423	-3.20985	3.0675	0.00247897	0.0110141
646588	646600	IGF2BP2-AS1	4.13251	-2.1516	3.09119	0.00252408	0.0111917
200172	200185	KRTCAP2	3.56217	-3.43104	3.07165	0.00256197	0.0113453
5179	5179	PENK	3.87316	-3.57726	3.07868	0.00256486	0.0113552
51305	51306	FAM13B	4.92272	-3.45381	3.10265	0.00257144	0.0113815
642366	642394	ADARB2-AS1	6.71329	-0.542963	3.13009	0.00263021	0.0116092
4914	4914	NTRK1	6.95514	0.0666174	3.13099	0.00265269	0.0116906
100996539	100996571	CYYR1-AS1	2.01037	0.232286	3.02975	0.00265837	0.0117097
815	815	CAMK2A	2.68001	0.225941	3.03718	0.00266531	0.0117285
100505767	100505776	LINC01541	3.08632	-3.16155	3.04512	0.00266599	0.0117285
6753	6753	SSTR3	4.17691	-2.77072	3.06807	0.00268635	0.0118121
51066	51067	YARS2	4.03753	0.483355	3.06339	0.00269511	0.0118267
11149	11151	CORO1A	2.29232	3.02525	3.02648	0.00269817	0.0118372
56245	56246	MRAP	6.02411	-2.42707	3.10703	0.0027018	0.0118501
152015	152024	LINC00691	5.49898	-3.58364	3.09606	0.00270358	0.011855
57554	57555	NLGN2	5.55796	0.655996	3.09639	0.00271004	0.0118773
389432	389434	IYD	5.01671	0.684515	3.08332	0.00271869	0.0119032
1141	1141	CHRNB2	2.05549	1.98052	3.02093	0.00271945	0.0119036
23120	23122	CLASP2	5.66265	-1.7331	3.09664	0.00272373	0.0119163
186	186	AGTR2	3.65623	-4.71819	3.04977	0.00272485	0.0119182
2676	2676	GFRA3	3.49096	0.132407	3.04235	0.00274878	0.0119988
4062	4062	LY6H	3.2694	-0.218002	3.03532	0.00276152	0.0120454
7135	7135	TNNI1	3.70242	-1.68337	3.04521	0.00276474	0.0120564
65217	65220	NADK	3.89806	0.903869	3.04945	0.00276878	0.012071
8829	8829	NRP1	5.11146	3.4237	3.07783	0.00277299	0.0120833
100862704	100873856	SNORD116-30	2.56369	-1.51255	3.01926	0.00277382	0.0120839
1995	1995	ELAVL3	6.03913	2.43834	3.09711	0.00277464	0.0120844
3090	3090	HIC1	2.44708	-1.26343	3.01578	0.00278541	0.0121204
64091	64092	SAMSN1	2.56374	-0.88007	3.0173	0.0027875	0.0121253
79628	79629	OCEL1	4.85815	-0.0825454	3.06724	0.00280769	0.012201
4056	4056	LTC4S	2.4606	-1.59165	3.00601	0.00285548	0.0123839
442523	442524	DPY19L2P3	4.04112	-3.693	3.03919	0.00286842	0.0124277
284904	284930	EPIC1	2.51976	-1.57291	3.00356	0.00287961	0.01247
64150	64151	NCAPG	3.34397	0.564789	3.00194	0.00301862	0.0129784
9705	9706	ULK2	4.63754	-0.0729624	3.0303	0.00304729	0.0130791
2696	2696	GIPR	3.30557	0.423148	2.99664	0.00305225	0.0130907
283971	283985	FADS6	2.90256	0.379442	2.97856	0.00312119	0.0133503
9096	9096	TBX18	4.23505	-1.90263	3.00939	0.0031348	0.0134031
7018	7018	TF	3.02252	2.05689	2.97751	0.00315022	0.0134612
6509	6509	SLC1A4	2.16048	2.73544	2.96095	0.00316195	0.0135081
346562	346606	MOGAT3	5.52702	-3.4513	3.03445	0.00317694	0.0135554
1893	1893	ECM1	2.34697	1.20195	2.95524	0.00322554	0.0137426
6101	6101	RP1	3.57376	-2.68264	2.98045	0.00323379	0.0137744
57124	57125	PLXDC1	2.29665	3.22452	2.95028	0.00325973	0.0138646
51617	51619	UBE2D4	2.82736	-0.262291	2.95897	0.00326499	0.0138802
164592	164633	CABP7	2.57867	-1.81455	2.95128	0.00328792	0.0139675
100131193	100131213	ZNF503-AS2	2.7785	-0.708941	2.94483	0.00337362	0.0142654
284418	284422	SMIM24	3.39874	-3.84147	2.95509	0.00340976	0.0144078
22844	22845	DOLK	4.26198	0.706374	2.97086	0.00346555	0.0146117
6860	6860	SYT4	4.70537	2.47328	2.97534	0.00352447	0.0148206
486	486	FXYD2	3.70294	-1.99785	2.9465	0.00355412	0.0149237
3737	3737	KCNA2	2.67024	2.43559	2.91962	0.00357215	0.0149958
118461	118471	PRAP1	3.09193	-2.94846	2.92316	0.00362484	0.0151693
1268	1268	CNR1	2.4878	1.23121	2.90793	0.00364574	0.0152423
28513	28514	DLL1	6.96967	0.208107	3.00893	0.00364514	0.0152423
196385	196394	AMN1	3.46728	-1.06645	2.92699	0.0036764	0.0153558
2212	2212	FCGR2A	2.6837	-2.97973	2.90797	0.00367933	0.0153606
340260	340267	COL28A1	4.55042	-2.09168	2.95282	0.00369731	0.0154209
5549	5549	PRELP	5.29519	2.21713	2.97036	0.00369905	0.0154245
253827	253832	ZDHHC20	2.99362	1.38691	2.91237	0.00370211	0.0154299
100287592	100287718	ANKRD66	3.9975	-3.45679	2.93755	0.00370749	0.0154486
83873	83874	TBC1D10A	3.57697	-2.37318	2.92391	0.0037319	0.0155281
492311	493753	COA5	2.4584	-2.07977	2.89736	0.0037373	0.0155394
260429	260434	PYDC1	4.2334	-2.41834	2.93862	0.00375569	0.0155898
140699	140700	SAMD10	2.0576	0.311913	2.88769	0.0037747	0.015665
7052	7052	TGM2	3.1086	2.06537	2.90492	0.00379791	0.0157501
286187	286190	LACTB2-AS1	2.88328	-3.89552	2.89918	0.00380126	0.0157602
4359	4359	MPZ	4.42765	2.4605	2.93381	0.00385068	0.0159424
23349	23350	U2SURP	2.88142	-0.0384798	2.89135	0.00387558	0.0160264
79974	79977	GRHL2	5.87752	2.79918	2.96368	0.00388648	0.0160524
100129503	100129518	SOD2-OT1	2.10827	-0.783819	2.87575	0.00389156	0.0160676
149478	149483	CCDC17	2.14762	1.22616	2.87618	0.00389198	0.0160676
256380	256394	SERPINA11	6.30657	-0.0656594	2.96808	0.00392767	0.0161919
90506	90507	SCRN2	2.79698	-2.03682	2.88081	0.00395934	0.016307
22795	22796	COG2	2.39414	5.11096	2.87119	0.00397486	0.0163516
112817	112840	WDR89	3.0434	-2.65708	2.88473	0.00397814	0.0163612
100507373	100507388	PARM1-AS1	2.18925	-0.0544661	2.86146	0.00403969	0.0165636
284948	284958	NT5DC4	5.22987	-1.64478	2.93207	0.00406546	0.0166536
25960	25961	NUDT13	2.56137	4.85074	2.86103	0.00410635	0.0168092
9536	9537	TP53I11	2.05209	1.37777	2.84917	0.00414554	0.0169497
163782	163786	SASS6	5.65143	2.78592	2.93075	0.00417829	0.0170716
146760	146771	TCAM1P	3.53589	2.00542	2.87633	0.00419533	0.0171372
100533106	100533182	SEC24B-AS1	2.14957	-0.239915	2.84463	0.00420343	0.0171663
5743	5743	PTGS2	5.09944	0.366506	2.91134	0.00425368	0.0173431
401288	401289	LINC01624	3.64946	-3.44626	2.87288	0.00426472	0.0173759
3196	3196	TLX2	6.34843	-1.89073	2.93413	0.0042946	0.0174854
80221	80222	TARS2	2.48454	4.52962	2.84075	0.00430006	0.0174978
1101	1101	CHAD	4.07126	-2.91108	2.86513	0.00447657	0.0180826
183	183	AGT	4.70874	-1.36483	2.87693	0.00453244	0.0182787
101928764	101928776	LINC01258	3.09319	-0.409671	2.83128	0.00455801	0.0183499
344901	344905	ATP13A5	3.21875	-3.13357	2.83306	0.00457569	0.0184063
100532731	100533177	KRTAP29-1	3.09679	0.279057	2.82579	0.00462156	0.0185522
1909	1909	EDNRA	3.93686	3.4378	2.84788	0.00463269	0.0185798
5794	5794	PTPRH	3.30206	-0.522089	2.83013	0.0046351	0.0185852
146183	146198	ZFP90	3.44101	-2.38484	2.83226	0.00465463	0.0186592
8483	8483	CILP	3.74386	-3.58483	2.83884	0.00467601	0.0187249
643236	643246	MAP1LC3B2	3.83342	-3.44419	2.84129	0.00467639	0.0187249
100616215	100616219	MIR4765	2.18321	-2.52375	2.8007	0.00468196	0.0187429
56884	56886	UGGT1	2.04555	1.54622	2.79254	0.00475413	0.0189882
255631	255654	LINC01743	2.90802	0.761487	2.79981	0.00486878	0.0193751
11346	22794	CASC3	4.37231	3.29826	2.83395	0.00494355	0.0196278
101928728	101928737	ZCCHC14-DT	2.50133	-1.76844	2.7786	0.00500923	0.0198479
3769	3769	KCNJ13	5.51136	-1.91729	2.85525	0.00502755	0.0199069
10578	10579	TACC2	2.67911	-2.7155	2.78043	0.00503576	0.0199261
104326193	104355146	LINC00396	3.91937	-4.30139	2.81372	0.00504203	0.0199371
22915	22916	NCBP2	4.22602	3.52581	2.82117	0.00505506	0.0199786
257	257	ALX3	3.12221	-2.70179	2.78724	0.00509323	0.0200985
63947	63948	DMRTB1	2.71308	-0.584698	2.77642	0.00509547	0.0201028
206338	206358	SLC36A1	2.56542	-1.04365	2.77287	0.005097	0.0201043
7480	7480	WNT10B	3.18553	-1.24441	2.78784	0.00510763	0.0201416
284353	284355	TPRX1	2.32828	-0.379398	2.76237	0.00516728	0.0203538
5137	5137	PDE1C	2.85157	0.906413	2.76958	0.00522578	0.0205518
101929196	101929224	DDX59-AS1	4.44642	-3.86117	2.8138	0.00522757	0.0205541
200420	200424	TET3	2.17713	-2.02264	2.74496	0.00535533	0.0209996
4907	4907	NT5E	5.22496	0.963137	2.82348	0.00536003	0.0210133
283375	283377	SPRYD4	2.69263	-2.1021	2.75321	0.00538634	0.0210954
1134	1134	CHRNA1	4.02252	-3.3507	2.78669	0.00543516	0.0212648
100130086	100130148	MAPT-IT1	3.68416	-1.526	2.77122	0.0055146	0.0215321
401093	401097	C3orf80	2.38454	-0.44402	2.7321	0.00557436	0.0217266
4036	4036	LRP2	4.05676	3.82157	2.77545	0.00560407	0.021826
100996492	100996569	NAMA	6.5991	-0.0441964	2.83431	0.00560815	0.0218338
645078	645104	CLRN2	3.58941	-4.34864	2.75663	0.00567941	0.0220522
4915	4915	NTRK2	3.55409	1.31851	2.75377	0.00570531	0.022133
5630	5630	PRPH	6.54429	1.56101	2.82449	0.00573501	0.0222261
117166	117177	RAB3IP	2.15323	3.8256	2.71388	0.00576495	0.0223196
100507156	100507173	LINC01012	2.77559	-2.53301	2.72387	0.00581567	0.022496
335	335	APOA1	3.24653	-2.83402	2.73217	0.00588595	0.0227276
161145	161159	ACTN1-DT	3.12569	0.249758	2.72744	0.00590374	0.0227811
84249	84250	SLF1	2.32051	1.39702	2.70434	0.0059415	0.0229014
91828	91833	WDR20	3.11153	-2.93615	2.72197	0.00597753	0.0230251
2303	2303	FOXC2	2.37734	0.534795	2.70069	0.00601065	0.02313
124602	124626	ZPBP2	2.23567	1.10834	2.693	0.00608138	0.0233266
2307	2307	FOXS1	3.09743	-3.05452	2.71386	0.00609163	0.023351
387755	387758	FIBIN	6.10308	0.239944	2.79103	0.00610903	0.0234074
138715	138716	RPP25L	2.24609	-2.44262	2.69046	0.00612137	0.0234444
10563	10564	ARFGEF2	5.44235	-2.33825	2.77549	0.0061296	0.0234661
341019	341032	POU2AF2	3.18104	-0.832772	2.71288	0.00614305	0.0234835
5024	5024	P2RX3	6.31847	1.29365	2.79297	0.006145	0.0234835
101059918	101059953	NPIPA8	2.35332	-0.357122	2.68774	0.00619316	0.0236466
2982	2982	GUCY1A1	3.49478	-1.70195	2.71625	0.00623401	0.0237869
57569	57570	TRMT5	2.93559	-2.51714	2.69925	0.00624196	0.0238069
91947	91948	LINC00923	3.16113	3.61826	2.69934	0.00634148	0.0241389
4897	4897	NRCAM	2.32371	3.95373	2.67229	0.00641729	0.0244061
348174	348180	CTU2	3.84528	-1.47652	2.7148	0.00642083	0.0244143
222865	222894	FERD3L	2.12313	0.683341	2.66732	0.00643525	0.0244638
57158	57159	TRIM54	2.45456	-0.10949	2.667	0.00654489	0.0248119
339855	339874	NUDT16-DT	2.94135	-3.11504	2.67952	0.0065522	0.0248271
3563	3563	IL3RA	4.0191	-0.877575	2.70978	0.00658472	0.0249341
79819	79820	CATSPERB	2.35661	1.45102	2.66186	0.00659069	0.0249513
11033	11034	DSTN	2.07284	1.60037	2.65587	0.00659991	0.0249808
145946	145957	NRG4	2.3195	-3.09208	2.65293	0.00671997	0.0254021
8605	8605	PLA2G4C	2.35327	0.918811	2.65262	0.00673671	0.0254433
6663	6663	SOX10	6.75628	3.94826	2.75189	0.00695753	0.0261526
350383	352909	DNAAF3	3.062	-2.76026	2.65833	0.00695973	0.0261553
148545	148581	UBE2U	3.02173	-4.46955	2.65507	0.00699451	0.0262577
2134	2134	EXTL1	3.1255	1.3418	2.65685	0.00701786	0.0263226
54360	54361	WNT4	2.76924	0.0773713	2.64204	0.00709004	0.0265534
1906	1906	EDN1	3.04442	0.304202	2.64769	0.00713309	0.0266974
80183	80184	CEP290	2.01999	1.82098	2.6208	0.00715687	0.0267637
57467	57468	SLC12A5	6.42266	-2.11041	2.73442	0.00715847	0.0267637
85417	85437	ZCRB1	3.30028	-1.32953	2.64951	0.0072397	0.0270152
115330	115350	FCRL1	2.38816	-0.720069	2.62316	0.00724152	0.0270162
124842	124857	WFIKKN2	4.78808	1.84591	2.6925	0.00725161	0.027048
400499	400500	BCAR4	7.06935	-0.198736	2.73949	0.00727629	0.0271159
123775	123803	NTAN1	2.49078	-0.298528	2.62098	0.00732353	0.0272463
1114	1114	CHGB	2.51548	1.61738	2.61821	0.00738343	0.027434
1012	1012	CDH13	2.02362	0.912132	2.60723	0.00739051	0.0274545
150094	150135	LINC00479	2.4014	1.84261	2.61434	0.00740104	0.0274878
974	974	CD79B	2.66542	-1.01734	2.61753	0.00746807	0.0277131
375298	375307	CATIP	3.33195	-1.07587	2.63751	0.00747357	0.0277272
729262	729264	TP53TG3D	2.71841	-1.6422	2.61746	0.00749652	0.0277891
2938	2938	GSTA1	2.41148	-3.24625	2.60334	0.0076019	0.0281558
563	563	AZGP1	3.10611	-2.40261	2.62292	0.00761128	0.0281726
8840	8840	CCN4	4.45527	-3.30834	2.65305	0.00782167	0.0288106
84216	84217	ZMYND12	2.23527	0.516287	2.58552	0.00785289	0.028895
8029	8029	CUBN	2.01378	0.429523	2.57605	0.00794907	0.0291647
100294362	100302112	MIR1284	2.40329	0.328738	2.58433	0.0079496	0.0291647
6345	6345	SRL	4.08187	-1.51173	2.63523	0.00795793	0.0291866
213	213	ALB	2.87104	-3.79982	2.5953	0.00799453	0.0292925
3263	3263	HPX	3.66027	-0.612215	2.62045	0.00799307	0.0292925
6011	6011	GRK1	3.2909	-2.74216	2.60821	0.00800206	0.029314
389337	389362	PSMG4	2.14179	0.54072	2.57415	0.00802905	0.0293943
283316	283332	LINC02396	4.27163	-0.344821	2.63357	0.00810219	0.0296247
730112	730130	TMEM229A	2.03093	-1.59807	2.56662	0.00813242	0.0297104
107986453	107987155	OOSP4B	3.5636	-4.31272	2.60759	0.00818712	0.0298914
101929374	101929402	EXTL3-AS1	2.37514	-2.21608	2.56991	0.00821215	0.0299702
26211	26212	OR2B6	3.40584	-2.65485	2.60102	0.00821719	0.0299823
7092	7092	TLL1	2.57712	-0.65135	2.57495	0.0082201	0.0299867
121793	121838	NRAD1	2.53266	-2.60248	2.56998	0.00829311	0.0302025
11330	11331	PHB2	3.33038	-4.07048	2.59375	0.00831461	0.0302555
100996569	100996579	LINC01806	2.89572	-2.63779	2.57824	0.00834539	0.0303485
57604	57605	PITPNM2	2.38544	3.29921	2.56031	0.00840621	0.0305569
400997	401014	TEX41	2.3215	-0.79881	2.55736	0.00843265	0.0306402
1436	1436	CSF1R	3.85132	-3.85462	2.59878	0.00855502	0.0310395
3589	3589	IL11	2.93807	-0.422081	2.56711	0.00859971	0.0311822
2687	2687	GGT5	2.90734	-0.92458	2.56558	0.00861094	0.0312099
57526	57528	KCTD16	3.40454	2.96369	2.58186	0.00860923	0.0312099
2298	2298	FOXD4	2.91694	-3.80524	2.56312	0.0086685	0.0313729
10737	10738	RFPL3	2.15805	-0.283336	2.54063	0.00869334	0.0314498
1768	1768	DNAH6	2.61376	0.717614	2.54963	0.00875326	0.0316337
7166	7166	TPH1	2.47443	-1.21131	2.54532	0.00875931	0.031649
101927498	101927503	LINC02688	2.49922	-1.1644	2.54329	0.00881608	0.0318343
5737	5737	PTGFR	3.10994	-3.17245	2.56013	0.00886434	0.0319755
144448	144453	BEST3	3.13988	-1.18763	2.56074	0.00887232	0.0319976
389170	389177	TMEM212	2.58408	-2.33022	2.54211	0.00889266	0.0320644
150577	150590	C2orf15	2.43976	-1.91048	2.53706	0.00891193	0.0321272
416	416	ARSF	3.03239	-3.63628	2.55113	0.0090031	0.0324022
128553	128602	C20orf85	2.90332	0.761642	2.54219	0.00910559	0.0327036
23416	23417	MLYCD	5.50032	-1.32478	2.61838	0.00911176	0.032719
102467146	102467655	LINC02219	2.57804	-2.22158	2.53003	0.00914746	0.0328239
2660	2660	MSTN	7.472	-1.41616	2.65359	0.00916482	0.0328756
137902	137964	GPAT4	2.95037	-1.36243	2.5405	0.0091764	0.0329104
7349	7349	UCN	2.37064	-1.81361	2.52253	0.00918161	0.0329155
7291	7291	TWIST1	6.31757	2.89286	2.63212	0.00919557	0.0329391
246213	246243	RNASEH1	4.13263	-3.4052	2.57686	0.00922291	0.0330161
9289	9290	GPR55	3.00711	2.44157	2.53736	0.00928752	0.0331997
9609	9610	RIN1	2.83831	2.02695	2.53152	0.00929391	0.0332089
400591	400604	TOB1-AS1	2.99513	-2.71464	2.53672	0.00929281	0.0332089
101928438	101928446	LOC101928446	2.95498	-1.88296	2.53308	0.00934452	0.0333692
407050	407051	MIR9-3	2.48794	-2.47035	2.50757	0.00958549	0.0341318
5295	5295	PIK3R1	2.13361	6.28171	2.48964	0.00977961	0.0347378
100526767	100526773	EPPIN-WFDC6	2.96571	-2.51795	2.51204	0.00983595	0.0349309
339479	339487	ZBTB8OS	2.7443	-3.04	2.50047	0.00993468	0.0352359
225	225	ABCD2	3.09878	-2.30279	2.50993	0.00999387	0.0353979
64388	64393	ZMAT3	3.51855	-0.0426123	2.52434	0.00999142	0.0353979
286234	286256	LCN12	2.86319	-2.67001	2.4981	0.0100854	0.0356495
57801	57804	POLD4	2.89321	1.31527	2.49714	0.0101329	0.0357886
3208	3208	HPCA	2.80815	0.343128	2.49084	0.0102161	0.0360678
5995	5995	RGR	2.73646	-3.04975	2.48583	0.0102795	0.0362624
105375423	105375622	LINC02849	2.78541	-2.56219	2.48661	0.0103004	0.0363285
100506834	100506866	TTN-AS1	2.9891	-3.26127	2.49209	0.0103363	0.0364406
121340	121355	GTSF1	2.58567	-3.28883	2.47793	0.0103526	0.0364833
50506	50507	NOX4	4.48483	-2.56783	2.5375	0.0104221	0.0366761
2570	2570	GABRR2	2.27064	-1.13379	2.46273	0.0104947	0.0368825
112441426	113391335	TMEM274P	2.63999	-2.47944	2.46863	0.0106261	0.0372557
1261	1261	CNGA3	4.66255	-2.49343	2.53483	0.0106216	0.0372557
132204	132228	LSMEM2	2.59562	-0.506525	2.46633	0.0106475	0.0373035
124626	124637	CYB5D1	2.49884	-2.58024	2.46032	0.0107207	0.0375223
3960	3960	LGALS4	3.02919	-3.19057	2.47557	0.010788	0.0376915
5791	5791	PTPRE	2.1648	0.900101	2.446	0.0108402	0.0378418
374819	374860	ANKRD30B	2.16558	1.63979	2.44501	0.0108654	0.0378996
100271715	100271873	AIRN	2.54068	-0.482738	2.45054	0.0110039	0.0382829
163255	163259	DENND2C	2.2822	-0.909097	2.44174	0.0110279	0.038336
2977	2977	GUCY1A2	2.38486	1.53595	2.43979	0.0111557	0.0387107
5169	5169	ENPP3	2.67222	-2.66554	2.44485	0.0112673	0.0390434
131873	131890	GRK7	3.5604	-2.45344	2.47439	0.0113126	0.0391692
170261	170302	ARX	2.68281	-0.114153	2.44229	0.0113449	0.0392247
2173	2173	FABP7	4.17849	1.66049	2.49145	0.0114027	0.0393705
202151	202243	CCDC125	3.57066	-3.93428	2.46848	0.0114845	0.0396054
4481	4481	MSR1	4.30602	-2.14902	2.49214	0.0114928	0.0396203
221395	221400	TDRD6	4.12244	-2.54268	2.48411	0.0115586	0.0398096
56964	56965	PARP6	2.59108	-2.27757	2.42874	0.0116264	0.0400175
11155	11156	PTP4A3	4.34136	1.56251	2.48708	0.0116656	0.0401286
1325	1325	CORT	2.5887	-2.52201	2.42656	0.0116839	0.0401804
9955	9956	HS3ST2	2.298	3.46889	2.41316	0.0117959	0.0404888
2875	2875	GPT	2.24585	-2.06949	2.41124	0.0118068	0.0405183
100507661	100508046	LOC100508046	2.8971	-2.45095	2.42927	0.0119093	0.0408271
11136	11137	PWP1	3.04871	-3.10628	2.42919	0.0120677	0.0413323
100526835	100527949	GIMAP1-GIMAP5	2.96522	0.488421	2.42547	0.0120871	0.0413907
6444	6444	SGCD	4.69586	1.32888	2.48215	0.0121077	0.041445
8436	8436	CAVIN2	3.38692	-2.23121	2.43859	0.0121496	0.0415801
5396	5396	PRRX1	6.92739	2.93847	2.51947	0.0124743	0.0424662
23671	23673	STX12	3.10215	0.65159	2.41587	0.0125134	0.0425745
4208	4208	MEF2C	2.75928	3.10688	2.40143	0.0125686	0.0427038
23281	23283	CSTF2T	2.66135	0.771863	2.38954	0.0128173	0.0434473
100631383	100652748	TIMM23B	2.30162	0.0930702	2.37035	0.0130245	0.0440554
107986114	107986742	LOC107986742	2.343	-1.46092	2.37064	0.0130556	0.0441518
9348	9349	RPL23	5.29789	0.325613	2.46534	0.013111	0.0443047
100130776	100130849	LOC100130849	2.23503	-2.04461	2.34625	0.0136995	0.0460454
127254	127255	LRRIQ3	4.04869	-4.11394	2.41141	0.0137	0.0460454
9033	9033	PKD2L1	2.18653	-2.02747	2.34109	0.0138145	0.0463944
54967	54968	TMEM70	2.3358	-2.79381	2.34555	0.0138244	0.0464007
54106	54107	POLE3	3.05821	-2.53727	2.36705	0.0139911	0.046888
100996763	100996902	LINC01883	2.28961	-1.12819	2.3354	0.0141004	0.0471521
133923	133957	CCDC127	2.93569	-3.40507	2.3586	0.0141156	0.0471783
286122	286128	ZFP41	2.56652	-0.778835	2.34114	0.0142306	0.0475354
100996455	100996485	PITX1-AS1	2.15917	-2.75081	2.32509	0.0143005	0.0477504
374864	374868	ATP9B	2.49241	-2.42526	2.33622	0.0143035	0.0477514
2331	2331	FMOD	3.20899	-1.29006	2.36284	0.014324	0.0477971
301	301	ANXA1	2.86754	2.34571	2.3405	0.0146371	0.0487063
5172	5172	SLC26A4	3.34926	-2.68925	2.35736	0.0146947	0.0488701
26508	26509	MYOF	3.02115	2.58837	2.3418	0.014798	0.0491574
340152	340156	MYLK4	2.55862	-1.93172	2.32324	0.0148224	0.0492165
3990	3990	LIPC	3.15704	-3.9524	2.34435	0.0148929	0.0493879
57007	57010	CABP4	2.02672	2.37449	2.29711	0.0151025	0.0499878
Downregulated
3720	3720	JARID2	-2.63953	7.53103	-18.4348	2.81653e-17	1.63641e-13
23096	23097	CDK19	-3.27107	4.88004	-13.9275	2.97039e-14	3.69813e-11
80003	80004	ESRP2	-2.03949	5.93456	-13.6762	4.6022e-14	5.01353e-11
89884	89885	FATE1	-6.29082	2.19829	-12.9337	1.77964e-13	1.40323e-10
11245	11247	NXPH4	-5.57596	5.46914	-12.7702	2.38417e-13	1.66224e-10
10653	10654	PMVK	-3.51777	6.31673	-12.2685	6.03307e-13	3.89468e-10
2239	2239	GPC4	-3.06851	7.90454	-12.1287	7.87345e-13	4.90122e-10
128272	128308	MRPL55	-2.7892	4.77964	-12.0791	8.65745e-13	5.20343e-10
7013	7013	TERF1	-3.35879	8.00128	-12.0485	9.1879e-13	5.33817e-10
57541	57542	KLHL42	-2.77701	5.80443	-11.9335	1.14672e-12	6.05675e-10
1528	1528	CYB5A	-2.19362	4.76304	-11.8969	1.23091e-12	6.10533e-10
1777	1777	DNASE2	-2.97208	3.80488	-11.8846	1.261e-12	6.10533e-10
54566	54567	DLL4	-3.05232	4.16917	-11.8877	1.25349e-12	6.10533e-10
9674	9675	TTI1	-4.31415	2.69431	-11.7344	1.69688e-12	7.78334e-10
92126	92129	RIPPLY1	-2.91982	5.97377	-11.636	2.05179e-12	8.94065e-10
26232	26233	FBXL6	-4.25416	3.70911	-11.5949	2.23265e-12	9.49148e-10
57221	57222	ERGIC1	-3.9556	5.37908	-11.4764	2.82057e-12	1.17054e-09
7277	7277	TUBA4A	-4.90017	2.9907	-11.4524	2.97565e-12	1.20618e-09
79887	79888	LPCAT1	-3.88741	5.63975	-11.4069	3.23968e-12	1.27172e-09
23086	23087	TRIM35	-4.01937	3.03491	-11.4004	3.28328e-12	1.27172e-09
6809	6809	STX3	-2.53495	5.37928	-11.3413	3.6863e-12	1.31127e-09
283576	283578	TMED8	-5.5896	4.92732	-11.3134	3.95722e-12	1.37949e-09
219699	219731	PROSER2-AS1	-2.34679	6.35427	-11.2403	4.51677e-12	1.54367e-09
10544	10548	TM9SF1	-4.35207	2.365	-11.0374	6.84916e-12	2.25247e-09
3274	3274	HRH2	-3.64877	3.008	-11.0024	7.33635e-12	2.32496e-09
10758	10761	PLAC1	-2.54006	4.49911	-10.9592	8.00356e-12	2.38893e-09
9060	9060	PAPSS2	-2.56148	4.14469	-10.9615	7.96509e-12	2.38893e-09
6638	6638	SNRPN	-2.71674	8.12237	-10.9651	7.90703e-12	2.38893e-09
154141	154150	HDGFL1	-2.38059	4.37751	-10.8808	9.4017e-12	2.68642e-09
1312	1312	COMT	-4.13689	2.31451	-10.8155	1.07969e-11	2.98714e-09
1911	1911	PHC1	-2.66609	8.95878	-10.7711	1.1797e-11	3.21283e-09
22929	22930	RAB3GAP1	-2.33349	8.50353	-10.7431	1.25031e-11	3.35275e-09
284114	284116	KRT42P	-4.04383	1.77873	-10.7253	1.30137e-11	3.4368e-09
57616	57617	VPS18	-4.19978	3.61543	-10.5762	1.77858e-11	4.10725e-09
10636	10637	LEFTY1	-3.72196	4.44921	-10.5402	1.91411e-11	4.22315e-09
57530	57531	HACE1	-3.38937	5.83258	-10.4748	2.1953e-11	4.72396e-09
3107	3107	HLA-C	-3.14864	5.06032	-10.319	3.05351e-11	6.49056e-09
25840	25841	ABTB2	-4.10276	3.93762	-10.2324	3.68501e-11	7.6464e-09
91373	91380	SNORD107	-2.97041	3.91105	-10.1907	4.01632e-11	8.23582e-09
3116	3116	HLA-DPB2	-5.89181	1.60884	-10.0255	5.85976e-11	1.16063e-08
342979	343035	RD3	-3.83468	2.93613	-9.98612	6.26072e-11	1.22612e-08
4092	4092	SMAD7	-2.69642	4.91598	-9.94649	6.808e-11	1.29705e-08
84366	84376	HOOK3	-5.19286	0.335362	-9.90467	7.55442e-11	1.41584e-08
1364	1364	CLDN4	-5.28971	2.3641	-9.84438	8.62978e-11	1.51421e-08
165679	165721	DNAJB8	-6.02489	0.803918	-9.84591	8.68736e-11	1.51421e-08
5293	5293	PIK3CD	-2.74323	4.58665	-9.79111	9.56421e-11	1.63435e-08
874	874	CBR3	-3.48045	2.31545	-9.79172	9.56269e-11	1.63435e-08
1374	1374	CPT1A	-5.65973	5.01932	-9.73287	1.1082e-10	1.87534e-08
9227	9228	DLGAP2	-5.29122	5.24302	-9.69758	1.19238e-10	1.99838e-08
255104	255119	CFAP299	-2.90571	2.02908	-9.68539	1.20757e-10	2.00457e-08
6446	6446	SGK1	-3.57399	3.7322	-9.67009	1.25085e-10	2.05683e-08
29108	29109	FHOD1	-3.23066	1.86678	-9.66501	1.26387e-10	2.05881e-08
23607	23608	MKRN1	-2.19783	6.56993	-9.65122	1.30202e-10	2.10132e-08
79603	79605	PGBD5	-2.51282	5.84217	-9.62323	1.38547e-10	2.15957e-08
353189	353219	KAAG1	-3.93576	3.23709	-9.62535	1.38332e-10	2.15957e-08
9048	9048	ARTN	-4.57103	0.992551	-9.62582	1.38767e-10	2.15957e-08
7360	7360	UGP2	-2.79487	7.28278	-9.61027	1.42615e-10	2.1998e-08
64787	64788	LMF1	-4.27959	3.71208	-9.58431	1.51846e-10	2.32165e-08
205	205	AK4	-5.12102	7.36729	-9.57674	1.55609e-10	2.33816e-08
6813	6813	STXBP2	-3.90265	4.41153	-9.56227	1.59136e-10	2.37071e-08
445	445	ASS1	-2.8462	5.24571	-9.55047	1.62917e-10	2.40648e-08
205860	206338	LVRN	-6.23754	3.95649	-9.50008	1.87611e-10	2.74794e-08
79624	79625	NDNF	-2.24166	6.12536	-9.40408	2.26015e-10	3.2028e-08
25854	25855	BRMS1	-2.89193	2.49398	-9.39134	2.32664e-10	3.24427e-08
4942	4942	OAT	-2.02866	6.11206	-9.36802	2.45114e-10	3.31189e-08
57556	57558	USP35	-2.82757	9.2975	-9.3698	2.44207e-10	3.31189e-08
8615	8615	USO1	-2.11273	7.91621	-9.27516	3.02308e-10	3.96183e-08
7984	7984	ARHGEF5	-3.3017	4.54867	-9.25938	3.13649e-10	4.04955e-08
54989	54991	C1orf159	-2.00364	8.09537	-9.21825	3.43958e-10	4.37605e-08
56135	56136	PCDHA13	-2.39852	2.37797	-9.21179	3.49066e-10	4.40885e-08
6498	6498	SKIL	-2.13849	7.5255	-9.19856	3.59707e-10	4.51057e-08
5355	5355	PLP2	-3.77865	1.34923	-9.1815	3.7499e-10	4.60286e-08
202	202	CRYBG1	-4.86154	2.17707	-9.16842	3.89497e-10	4.71454e-08
5924	5924	RASGRF2	-5.00267	2.61112	-9.15733	4.00099e-10	4.79012e-08
9848	9849	ZNF518A	-3.80046	4.78874	-9.14371	4.08774e-10	4.84689e-08
23516	23517	MTREX	-2.91011	7.07389	-9.12431	4.2622e-10	4.9764e-08
340075	340096	H3Y2	-3.67868	2.55437	-9.0956	4.5604e-10	5.19528e-08
256158	256223	CDRT15L2	-5.1189	3.22805	-9.08076	4.77359e-10	5.2996e-08
10437	10438	C1D	-4.51392	0.920537	-9.06457	4.92277e-10	5.43063e-08
58528	58529	MYOZ1	-3.21868	4.329	-9.03824	5.19368e-10	5.59288e-08
3693	3693	ITGB5	-2.76864	7.5415	-9.03115	5.27534e-10	5.64105e-08
55040	55041	PLEKHB2	-6.37433	1.39746	-9.03769	5.37238e-10	5.7098e-08
53637	53820	RIPPLY3	-6.36089	-0.531256	-9.03084	5.45633e-10	5.72915e-08
23308	23309	SIN3B	-3.25431	2.88661	-9.00324	5.62922e-10	5.87212e-08
11226	11227	GALNT5	-3.57121	3.02846	-9.0013	5.65987e-10	5.87212e-08
55240	55243	KIRREL1	-4.56559	3.5046	-8.93688	6.60837e-10	6.7359e-08
5787	5787	PTPRB	-5.88186	3.11827	-8.93007	6.8287e-10	6.84047e-08
25939	25940	FAM98A	-2.86325	4.70263	-8.90725	7.0197e-10	6.9519e-08
5919	5919	RARRES2	-2.18401	5.02908	-8.86848	7.67614e-10	7.50493e-08
2906	2906	GRIN2D	-4.04596	4.89188	-8.83625	8.30993e-10	7.95835e-08
115572	115584	SLC5A11	-2.55263	5.29529	-8.8288	8.4176e-10	7.97385e-08
10317	10318	TNIP1	-4.78878	4.79061	-8.82734	8.53813e-10	8.0191e-08
114569	114571	SLC22A9	-5.68069	4.77462	-8.83146	8.55739e-10	8.0191e-08
83850	83851	SYT16	-3.96823	1.65239	-8.81317	8.76387e-10	8.09217e-08
161291	161357	MDGA2	-5.58679	3.21347	-8.80896	9.00459e-10	8.17448e-08
254887	254896	LOC254896	-4.34711	2.66187	-8.74546	1.02901e-09	8.92324e-08
79842	79843	FAM124B	-3.04889	4.25119	-8.71201	1.1058e-09	9.4946e-08
26051	26052	DNM3	-4.24498	3.70622	-8.68415	1.18679e-09	1.00906e-07
54596	54600	UGT1A9	-3.05872	8.49747	-8.67137	1.21625e-09	1.02411e-07
6331	6331	SCN5A	-3.82802	3.23993	-8.65613	1.26391e-09	1.04772e-07
150538	150572	SMYD1	-3.89818	1.03075	-8.65948	1.25452e-09	1.04772e-07
1001	1001	CDH3	-3.96444	6.39217	-8.63762	1.32113e-09	1.07103e-07
79993	79998	ANKRD53	-4.65195	2.00149	-8.62195	1.37854e-09	1.10728e-07
79083	79084	WDR77	-3.59937	1.04285	-8.61129	1.40282e-09	1.12162e-07
63027	63035	BCORL1	-2.14046	6.36888	-8.58595	1.48554e-09	1.16662e-07
54852	54853	WDR55	-4.97237	2.0485	-8.56122	1.59656e-09	1.23526e-07
2558	2558	GABRA5	-5.83721	2.93302	-8.53843	1.70661e-09	1.30466e-07
359787	359809	PEG13	-6.4171	-1.06147	-8.5437	1.70338e-09	1.30466e-07
130749	130752	MDH1B	-4.052	-0.999292	-8.50866	1.79177e-09	1.34614e-07
6890	6890	TAP1	-3.50102	2.61674	-8.49762	1.83382e-09	1.37182e-07
84451	84455	EFCAB7	-5.02012	4.09047	-8.4583	2.03858e-09	1.50561e-07
3898	3898	LAD1	-5.33567	1.48741	-8.43022	2.18887e-09	1.60979e-07
170958	170959	ZNF431	-3.48966	4.65565	-8.41384	2.23712e-09	1.63836e-07
647024	647042	GOLGA6L10	-5.81843	3.79251	-8.4056	2.33913e-09	1.7059e-07
54532	54534	MRPL50	-2.17848	4.92245	-8.39222	2.35045e-09	1.70701e-07
134285	134288	TMEM174	-5.62641	-0.172875	-8.39848	2.37151e-09	1.71049e-07
729830	729852	UMAD1	-5.58666	4.40305	-8.31816	2.87165e-09	2.05979e-07
56666	56667	MUC13	-3.45079	2.65869	-8.30494	2.90048e-09	2.07194e-07
54621	54622	ARL15	-2.37706	5.62726	-8.30069	2.92456e-09	2.08061e-07
138255	138307	LCN8	-6.30937	1.40854	-8.27973	3.1904e-09	2.25137e-07
9424	9425	CDYL	-3.06618	3.27517	-8.25674	3.25188e-09	2.28549e-07
360205	360226	PRSS41	-6.54107	-0.702464	-8.26708	3.30429e-09	2.313e-07
51268	51270	TFDP3	-4.40545	2.85313	-8.25145	3.31832e-09	2.31353e-07
1553	1553	CYP2A13	-5.49145	-3.01331	-8.25452	3.34037e-09	2.31963e-07
3705	3705	ITPK1	-2.17955	6.24194	-8.23992	3.383e-09	2.33991e-07
101928969	101928989	MIR4300HG	-3.4473	0.672333	-8.22762	3.49139e-09	2.40533e-07
22800	22801	ITGA11	-2.74727	6.02775	-8.20101	3.71597e-09	2.53998e-07
401398	401399	PRRT4	-3.15032	2.4038	-8.19073	3.81181e-09	2.59531e-07
64409	64410	KLHL25	-2.30001	5.93436	-8.14847	4.21623e-09	2.83365e-07
84440	84441	MAML2	-2.35297	6.33195	-8.14964	4.20441e-09	2.83365e-07
9603	9604	RNF14	-3.26537	5.75001	-8.14799	4.2269e-09	2.83365e-07
3291	3291	HSD11B2	-2.77727	4.18471	-8.13896	4.31556e-09	2.882e-07
7022	7022	TFAP2C	-2.23961	4.9576	-8.13276	4.37916e-09	2.91331e-07
5522	5522	PPP2R2C	-2.8491	3.44814	-8.07661	5.01853e-09	3.26392e-07
110231149	110806299	ETDC	-4.84655	1.36252	-8.06996	5.16852e-09	3.34761e-07
1555	1555	CYP2B6	-6.67341	1.20708	-8.08183	5.18563e-09	3.34761e-07
4835	4835	NQO2	-2.05109	5.38659	-8.02664	5.66239e-09	3.61522e-07
11145	11146	GLMN	-5.54524	3.94045	-8.02566	5.81656e-09	3.66003e-07
133522	133558	MROH2B	-2.46871	4.24964	-8.00383	5.98605e-09	3.73967e-07
7447	7447	VSNL1	-5.30927	4.27555	-8.00416	6.1057e-09	3.77384e-07
10207	10208	USPL1	-3.7484	5.48252	-7.96788	6.55715e-09	3.99619e-07
163183	163223	ZNF676	-3.42614	2.15661	-7.95454	6.76285e-09	4.10719e-07
57486	57488	ESYT2	-2.52834	7.25079	-7.94997	6.82538e-09	4.1155e-07
10481	10482	NXF1	-6.66744	-1.31716	-7.96777	6.84736e-09	4.1155e-07
100128233	100128239	LINC02731	-3.6342	0.999157	-7.94713	6.89317e-09	4.12879e-07
140738	140739	UBE2F	-2.94705	2.33709	-7.9338	7.10381e-09	4.24039e-07
728978	729013	ZBED5-AS1	-6.01329	-1.71582	-7.94396	7.16079e-09	4.25982e-07
144568	144571	A2M-AS1	-4.11681	0.754658	-7.92232	7.3481e-09	4.35637e-07
10164	10165	SLC25A13	-5.65283	1.64196	-7.91535	7.6291e-09	4.49241e-07
113828	113829	SLC35A4	-4.47666	4.65416	-7.89889	7.80865e-09	4.58265e-07
389658	389668	XKR9	-5.84673	-2.86623	-7.90514	7.85023e-09	4.59159e-07
256987	257019	FRMD3	-3.31984	7.00962	-7.88116	8.08793e-09	4.69909e-07
5028	5028	P2RY1	-3.16092	5.4477	-7.87879	8.13081e-09	4.70831e-07
118738	118788	PIK3AP1	-2.55024	2.74007	-7.8739	8.22011e-09	4.7286e-07
3111	3111	HLA-DOA	-4.31387	3.91436	-7.85608	8.65787e-09	4.93159e-07
2052	2052	EPHX1	-2.93122	5.10663	-7.84766	8.77053e-09	4.97949e-07
221895	221908	PPP1R35	-3.18947	3.93723	-7.83347	9.08715e-09	5.10932e-07
8711	8711	TNK1	-4.85373	1.75603	-7.83638	9.14473e-09	5.12516e-07
27293	27294	DHDH	-6.11832	2.69826	-7.83234	9.43744e-09	5.23868e-07
65268	65975	STK33	-3.0733	6.27711	-7.8164	9.47297e-09	5.24171e-07
64065	64066	MMP27	-2.16233	6.14994	-7.79024	1.0092e-08	5.47984e-07
55211	55212	BBS7	-2.64485	8.72597	-7.7853	1.0218e-08	5.53104e-07
9725	9726	ZNF646	-2.16941	6.12297	-7.77896	1.03759e-08	5.53664e-07
123591	123606	NIPA1	-2.55298	2.41344	-7.77864	1.03861e-08	5.53664e-07
221002	221035	REEP3	-3.6689	3.42709	-7.77635	1.04793e-08	5.53664e-07
27165	27166	PRELID1	-5.19968	1.52073	-7.78616	1.04005e-08	5.53664e-07
6571	6571	SLC18A2	-5.4451	0.514417	-7.79076	1.03248e-08	5.53664e-07
6533	6533	SLC6A6	-2.40223	7.58404	-7.77085	1.0586e-08	5.57443e-07
4990	4990	SIX6	-7.27673	1.73219	-7.789	1.07753e-08	5.64772e-07
79774	79776	ZFHX4	-3.5136	3.87479	-7.76201	1.0847e-08	5.66059e-07
954	954	ENTPD2	-6.00505	0.977149	-7.76021	1.12498e-08	5.85326e-07
56937	56938	BMAL2	-2.33748	5.0727	-7.73439	1.15811e-08	5.98987e-07
79852	79853	TM4SF20	-4.88014	2.89935	-7.73772	1.16657e-08	6.01578e-07
387700	387707	CC2D2B	-5.47125	2.79487	-7.73357	1.18961e-08	6.11651e-07
4145	4145	MATK	-4.86863	2.04179	-7.72534	1.20261e-08	6.16515e-07
793	793	CALB1	-5.80339	3.51409	-7.69645	1.31212e-08	6.64318e-07
54502	54503	ZDHHC13	-6.21388	6.08958	-7.69775	1.31873e-08	6.64318e-07
153562	153572	IRX2	-5.00075	3.99211	-7.67766	1.35585e-08	6.7715e-07
11001	11004	KIF2C	-5.01813	0.757634	-7.66069	1.41452e-08	7.02426e-07
3709	3709	ITPR2	-2.39173	5.71336	-7.64868	1.43146e-08	7.07282e-07
109729180	110806272	BTG3-AS1	-3.11465	2.3989	-7.64772	1.43648e-08	7.07282e-07
11274	11275	KLHL2	-3.32894	2.05323	-7.64891	1.43332e-08	7.07282e-07
220108	220134	SKA1	-4.9501	5.29253	-7.61674	1.57609e-08	7.73838e-07
285613	285626	LOC285626	-2.34506	2.84586	-7.60531	1.59402e-08	7.78256e-07
1636	1636	ACE	-4.504	2.18335	-7.59522	1.65288e-08	7.98051e-07
399474	399512	SLC25A35	-2.013	4.21468	-7.58199	1.68897e-08	8.10986e-07
51361	51362	CDC40	-4.42602	5.01048	-7.58	1.71513e-08	8.21286e-07
165257	165324	UBXN2A	-6.41068	-1.05151	-7.58643	1.74688e-08	8.30528e-07
9945	9946	CRYZL1	-2.48386	6.41863	-7.56146	1.77778e-08	8.39747e-07
333929	333932	H3C15	-6.92475	-0.0684567	-7.58422	1.7773e-08	8.39747e-07
55200	55201	MAP1S	-5.68024	2.99174	-7.55199	1.87523e-08	8.76278e-07
2591	2591	GALNT3	-3.82119	2.60064	-7.52647	1.94881e-08	9.05807e-07
162417	162427	RETREG3	-3.32969	1.12723	-7.5235	1.95778e-08	9.07555e-07
116328	116337	PANX3	-4.81385	-0.0576161	-7.51153	2.04471e-08	9.45338e-07
27065	27067	STAU2	-2.70661	4.54603	-7.50334	2.05536e-08	9.47748e-07
653641	653643	GOLGA6D	-4.75468	2.14394	-7.4994	2.10593e-08	9.62852e-07
112937	112939	NACC1	-5.5663	4.36015	-7.50228	2.11883e-08	9.64262e-07
117247	117248	GALNT15	-3.87271	3.52933	-7.47938	2.19297e-08	9.84518e-07
56924	56925	LXN	-5.23128	1.96196	-7.48538	2.19723e-08	9.84518e-07
91662	91663	MYADM	-5.86729	0.397057	-7.49081	2.19342e-08	9.84518e-07
4142	4142	MAS1	-4.50792	-0.0694684	-7.47877	2.21035e-08	9.87855e-07
7781	7781	SLC30A3	-4.52337	0.411134	-7.46977	2.26115e-08	1.00584e-06
163702	163720	CYP4Z2P	-4.33327	1.49332	-7.45161	2.36107e-08	1.03923e-06
26049	26050	SLITRK5	-2.47524	5.99004	-7.44297	2.38963e-08	1.04915e-06
9630	9631	NUP155	-6.11401	3.45256	-7.44687	2.46172e-08	1.07808e-06
547	547	KIF1A	-2.38431	8.64685	-7.42687	2.48784e-08	1.08679e-06
5291	5291	PIK3CB	-2.34324	5.38662	-7.42017	2.52985e-08	1.0989e-06
147700	147710	IGSF23	-5.293	0.171575	-7.41194	2.64465e-08	1.141e-06
85439	85440	DOCK7	-2.76533	6.29021	-7.39677	2.68397e-08	1.1551e-06
81579	81602	CDADC1	-2.08829	5.34192	-7.39518	2.69332e-08	1.15627e-06
3816	3816	KLK1	-5.64417	-1.16422	-7.39664	2.76638e-08	1.17901e-06
84152	84153	RNASEH2C	-5.20346	1.69557	-7.39112	2.78254e-08	1.18004e-06
79958	79959	CEP76	-5.24839	0.30501	-7.37869	2.87322e-08	1.20967e-06
11123	11124	FAF1	-2.40406	5.11734	-7.35503	2.97944e-08	1.24536e-06
54842	54843	SYTL2	-3.07948	2.20607	-7.35086	3.01435e-08	1.24798e-06
10553	10554	AGPAT1	-3.8464	3.77011	-7.35529	2.99321e-08	1.24798e-06
23589	23590	PDSS1	-2.0227	6.96023	-7.33151	3.16066e-08	1.30237e-06
79805	79807	GSTCD	-2.45213	6.83003	-7.31932	3.2597e-08	1.33372e-06
79762	79763	ISOC2	-4.66641	3.25887	-7.32185	3.2856e-08	1.34117e-06
55861	55862	ECHDC1	-3.59187	3.29003	-7.29701	3.46044e-08	1.39619e-06
440590	440594	LINC01761	-5.15701	2.06106	-7.2823	3.65879e-08	1.46604e-06
79156	79157	MFSD11	-3.85317	1.905	-7.26699	3.74003e-08	1.49173e-06
127833	127841	LINC00628	-4.84051	4.40951	-7.25762	3.87454e-08	1.5279e-06
100506930	100506994	PTPRG-AS1	-4.29646	8.11533	-7.24918	3.92948e-08	1.54022e-06
129293	129303	TMEM150A	-4.71613	2.32058	-7.25105	3.9323e-08	1.54022e-06
5357	5357	PLS1	-3.60569	4.33662	-7.24071	3.98972e-08	1.55921e-06
151871	151877	MAGI1-IT1	-4.08872	2.81682	-7.23928	4.02013e-08	1.56604e-06
11040	11041	B4GAT1	-4.26864	5.71753	-7.23955	4.02515e-08	1.56604e-06
2562	2562	GABRB3	-3.5614	7.00646	-7.22954	4.10294e-08	1.59275e-06
1379	1379	CR1L	-6.39151	0.738368	-7.24228	4.15316e-08	1.60406e-06
5777	5777	PTPN6	-3.31166	2.94016	-7.21516	4.24943e-08	1.62504e-06
23195	23196	FAM120A	-2.07161	7.79626	-7.20233	4.37972e-08	1.65689e-06
2523	2523	FUT1	-2.42036	2.41824	-7.20376	4.3646e-08	1.65689e-06
81832	81833	SPACA1	-3.81822	3.74483	-7.19976	4.43262e-08	1.6651e-06
339456	339479	BRINP3	-3.14431	1.98813	-7.19458	4.47371e-08	1.67692e-06
84966	84967	LSM10	-4.38981	3.75662	-7.18724	4.60258e-08	1.72152e-06
6653	6653	SORL1	-2.89452	7.17012	-7.18071	4.63033e-08	1.72819e-06
135228	135250	RAET1E	-2.14753	3.16973	-7.17174	4.73298e-08	1.7515e-06
100996301	100996335	FAM230H	-3.31709	4.93482	-7.17295	4.72943e-08	1.7515e-06
4155	4155	MBP	-4.36634	3.79238	-7.17651	4.7283e-08	1.7515e-06
128218	128229	TSACC	-6.54897	1.08718	-7.17907	4.89581e-08	1.80792e-06
29993	29994	BAZ2B	-4.90096	3.31472	-7.15588	5.02095e-08	1.85022e-06
6768	6768	ST14	-5.62507	3.40129	-7.14798	5.19142e-08	1.90098e-06
170690	170691	ADAMTS17	-3.77142	4.54721	-7.13296	5.25019e-08	1.91842e-06
100131187	100131211	NEMP2	-2.79885	3.53031	-7.12649	5.31278e-08	1.92714e-06
1789	1789	DNMT3B	-4.01079	8.93199	-7.12802	5.32777e-08	1.92714e-06
54101	54102	CLIC6	-4.19932	4.0469	-7.1215	5.42766e-08	1.94881e-06
7163	7163	TPD52	-2.60109	4.7789	-7.11224	5.50707e-08	1.96316e-06
143098	143162	FRMPD2	-2.28622	3.77305	-7.10807	5.56419e-08	1.97523e-06
5521	5521	PPP2R2B	-2.43783	3.96644	-7.1006	5.67157e-08	2.00518e-06
875	875	CBS	-2.38625	5.26738	-7.099	5.69452e-08	2.00922e-06
6564	6564	SLC15A1	-3.7668	-0.600694	-7.08719	5.89889e-08	2.06877e-06
1829	1829	DSG2	-2.76652	7.37429	-7.07959	5.98596e-08	2.09509e-06
25769	25770	C22orf31	-3.91597	2.52957	-7.07896	6.03177e-08	2.10267e-06
10451	10452	TOMM40	-2.0881	3.58068	-7.07375	6.07203e-08	2.10828e-06
5308	5308	PITX2	-5.69985	3.36097	-7.06273	6.46424e-08	2.21795e-06
53947	53981	CPSF2	-5.03031	3.16762	-7.03791	6.79957e-08	2.31477e-06
91862	91869	RFT1	-6.17777	2.65156	-7.03801	6.96018e-08	2.35109e-06
200634	200726	FAM237A	-2.99376	2.10229	-7.0197	6.9782e-08	2.35261e-06
30844	30845	EHD3	-2.084	5.25001	-7.01162	7.11516e-08	2.38172e-06
101928136	101928147	C21orf140	-4.28589	0.547587	-7.01562	7.11919e-08	2.38172e-06
101929748	101929798	PDE4DIPP4	-5.65471	-0.0962089	-7.02551	7.10402e-08	2.38172e-06
8811	8811	GALR2	-5.87428	-2.46823	-7.02438	7.15834e-08	2.39023e-06
729747	729759	OR4F29	-3.72928	1.55031	-7.00937	7.19341e-08	2.39734e-06
4645	4645	MYO5B	-4.25293	3.29441	-6.99265	7.54742e-08	2.50098e-06
80760	80762	NDFIP1	-5.33647	1.07065	-6.99262	7.67953e-08	2.51606e-06
5313	5313	PKLR	-5.66941	-1.08484	-6.99347	7.71497e-08	2.52293e-06
2161	2161	F12	-3.00143	1.11177	-6.96957	7.93333e-08	2.58947e-06
83959	83982	IFI27L2	-3.09312	3.21007	-6.96866	7.9542e-08	2.59143e-06
4860	4860	PNP	-2.33133	5.66088	-6.94526	8.43321e-08	2.72205e-06
4121	4121	MAN1A1	-3.09517	4.21252	-6.94301	8.49485e-08	2.73183e-06
55753	55754	TMEM30A	-2.78773	3.98595	-6.93155	8.74018e-08	2.78503e-06
441307	441308	OR4F21	-5.1805	0.130391	-6.93932	8.78037e-08	2.79273e-06
1847	1847	DUSP5	-5.24994	4.00291	-6.93375	8.91883e-08	2.82646e-06
100506411	100506421	PANTR1	-3.00645	2.20533	-6.92224	8.95691e-08	2.83337e-06
653643	653645	TBC1D3P1-DHX40P1	-7.92693	-1.0809	-6.95567	8.99577e-08	2.84051e-06
101927721	101927735	TMEM132D-AS2	-6.44168	2.4017	-6.93155	9.20976e-08	2.89236e-06
148113	148137	PROSER3	-3.43801	2.2355	-6.89872	9.53383e-08	2.98875e-06
4299	4299	AFF1	-2.1125	7.37335	-6.89475	9.59952e-08	3.0015e-06
123036	123041	SLC24A4	-5.80668	3.82036	-6.90668	9.6743e-08	3.015e-06
222584	222611	ADGRF2	-5.36213	1.35509	-6.9005	9.73759e-08	3.02542e-06
197257	197258	FCSK	-3.15518	1.53529	-6.88636	9.82717e-08	3.03164e-06
84679	84680	ACCS	-4.24993	4.53867	-6.89157	9.78387e-08	3.03164e-06
4609	4609	MYC	-2.40498	5.44253	-6.88202	9.92025e-08	3.05494e-06
79605	79607	FAM118B	-3.52247	4.02243	-6.87848	1.00487e-07	3.0836e-06
140893	140894	CNBD2	-7.06064	-1.47584	-6.90228	1.00901e-07	3.09087e-06
55889	55890	GPRC5C	-4.01597	1.3859	-6.87496	1.01837e-07	3.11406e-06
10279	10280	SIGMAR1	-5.75794	0.0767053	-6.8763	1.0452e-07	3.19052e-06
5696	5696	PSMB8	-3.75992	1.2716	-6.8532	1.0744e-07	3.25505e-06
80014	80017	DGLUCY	-2.72717	6.7445	-6.84773	1.08399e-07	3.26319e-06
116496	116511	MAS1L	-4.1228	2.21444	-6.84039	1.11456e-07	3.34329e-06
4922	4922	NTS	-4.59554	4.29743	-6.84181	1.11759e-07	3.34329e-06
348	348	APOE	-2.43333	7.21885	-6.81672	1.17365e-07	3.49688e-06
100507127	100507156	LOC100507156	-4.99078	2.01693	-6.80743	1.22952e-07	3.62753e-06
9413	9414	TJP2	-5.59602	2.58141	-6.80269	1.25987e-07	3.69069e-06
108	108	ADCY2	-5.86727	5.60513	-6.802	1.2698e-07	3.7073e-06
118881	118924	FRA10AC1	-3.46992	2.18187	-6.7844	1.28021e-07	3.73146e-06
2810	2810	SFN	-4.64387	0.970254	-6.78887	1.28237e-07	3.73152e-06
3775	3775	KCNK1	-4.36295	1.88888	-6.78053	1.30491e-07	3.78446e-06
10406	10407	SPAG11B	-3.04514	3.45117	-6.7724	1.31764e-07	3.81503e-06
6262	6262	RYR2	-5.16949	2.71384	-6.77412	1.34474e-07	3.88704e-06
23348	23349	PHF24	-2.5678	4.78663	-6.75294	1.38392e-07	3.98048e-06
3664	3664	IRF6	-6.03627	2.42783	-6.74934	1.46152e-07	4.15566e-06
27164	27165	GLS2	-3.43744	6.6075	-6.7229	1.50063e-07	4.24611e-06
401089	401093	MBNL1-AS1	-6.10167	2.33105	-6.74017	1.49913e-07	4.24611e-06
57338	57343	ZNF304	-2.48845	5.2351	-6.71961	1.50837e-07	4.26109e-06
10235	10236	HNRNPR	-3.26069	2.15053	-6.71857	1.51598e-07	4.27565e-06
23242	23243	ANKRD28	-4.33153	3.18375	-6.70818	1.57326e-07	4.43003e-06
10040	10042	HMGXB4	-2.2426	5.29193	-6.70066	1.58395e-07	4.45293e-06
158158	158160	HSD17B7P2	-5.05889	2.20271	-6.70759	1.59474e-07	4.47606e-06
64386	64388	GREM2	-4.82604	4.56896	-6.70419	1.60204e-07	4.48931e-06
55034	55035	NOL8	-3.12783	2.90392	-6.69339	1.61711e-07	4.52428e-06
642587	642597	AKAIN1	-5.64424	2.5293	-6.70392	1.62978e-07	4.54523e-06
2103	2103	ESRRB	-2.39586	0.796793	-6.68875	1.63374e-07	4.5489e-06
2247	2247	FGF2	-2.13075	5.56533	-6.67367	1.69862e-07	4.71447e-06
822	822	CAPG	-3.43446	4.21476	-6.66939	1.72393e-07	4.77713e-06
11138	11140	CDC37	-2.33224	5.46948	-6.66479	1.7384e-07	4.80957e-06
5865	5865	RAB3B	-3.57608	6.96733	-6.66563	1.74265e-07	4.81368e-06
150000	150051	TIAM1-AS1	-5.49264	-1.95668	-6.67176	1.7662e-07	4.86332e-06
346689	347051	SLC10A5	-6.16724	1.04633	-6.67535	1.77758e-07	4.87926e-06
163589	163590	TOR1AIP2	-5.40117	-0.0360782	-6.66341	1.80142e-07	4.93692e-06
168002	168090	C6orf118	-4.2727	1.84698	-6.62135	1.97005e-07	5.33197e-06
283229	283232	TMEM80	-3.48776	3.43056	-6.61317	1.99588e-07	5.37686e-06
5366	5366	PMAIP1	-5.35365	5.58945	-6.62282	2.0005e-07	5.38098e-06
79007	79008	SLX1B	-2.77622	5.54565	-6.602	2.04781e-07	5.49127e-06
83481	83482	SCRT1	-3.19964	5.06448	-6.60187	2.05178e-07	5.49349e-06
146439	146456	TMED6	-6.58054	1.89451	-6.62359	2.05642e-07	5.49745e-06
58495	58496	LY6G5B	-5.77315	0.366314	-6.61353	2.06901e-07	5.52265e-06
27231	27232	GNMT	-6.57299	2.36127	-6.61826	2.08492e-07	5.55659e-06
5583	5583	PRKCH	-2.48039	3.10423	-6.59175	2.10205e-07	5.57849e-06
6850	6850	SYK	-5.17178	1.2569	-6.60095	2.11003e-07	5.58084e-06
55337	55339	WDR33	-2.08501	3.04902	-6.5889	2.11705e-07	5.59095e-06
107986962	109616962	SNORA15B-1	-5.19899	-2.45029	-6.58433	2.20486e-07	5.79021e-06
5409	5409	PNMT	-3.98572	-0.87845	-6.56935	2.24778e-07	5.88325e-06
2203	2203	FBP1	-4.17662	0.577404	-6.57022	2.24799e-07	5.88325e-06
441294	441307	PDGFA-DT	-6.09732	-2.24076	-6.58157	2.26713e-07	5.92444e-06
729993	730005	SEC14L6	-3.77837	4.65574	-6.56247	2.28342e-07	5.95808e-06
150379	150383	CDPF1	-5.55071	-0.0229151	-6.55967	2.36974e-07	6.15567e-06
64866	64881	PCDH20	-6.23099	2.78516	-6.55499	2.43884e-07	6.31635e-06
129049	129080	EMID1	-3.19415	2.28606	-6.52747	2.4908e-07	6.4223e-06
6335	6335	SCN9A	-2.28188	2.92628	-6.51265	2.58279e-07	6.63004e-06
3856	3856	KRT8	-4.97152	7.60385	-6.5212	2.58887e-07	6.63589e-06
285441	285456	RPL34-DT	-4.83858	-0.510703	-6.51488	2.62542e-07	6.71968e-06
4233	4233	MET	-4.28752	3.57775	-6.50867	2.64426e-07	6.75799e-06
9532	9533	POLR1C	-2.639	4.05979	-6.49481	2.70727e-07	6.889e-06
2925	2925	GRPR	-4.62737	1.38236	-6.49671	2.74302e-07	6.95937e-06
56243	56244	BTNL2	-2.07917	6.1005	-6.47843	2.82401e-07	7.15119e-06
119	119	ADD2	-2.79148	7.60072	-6.47488	2.85305e-07	7.18623e-06
23446	23450	SF3B3	-2.2267	6.36096	-6.45877	2.97321e-07	7.42451e-06
928	928	CD9	-5.31555	5.94002	-6.46903	2.9897e-07	7.45499e-06
29842	29843	SENP1	-5.34293	2.4144	-6.46461	3.02644e-07	7.52507e-06
3134	3134	HLA-F	-4.0026	-0.0980669	-6.45219	3.05409e-07	7.58301e-06
5097	5097	PCDH1	-2.39769	6.23737	-6.44582	3.07614e-07	7.60526e-06
84617	84618	NT5C1A	-2.66748	7.09786	-6.44632	3.07339e-07	7.60526e-06
50674	50700	RDH8	-6.40206	-1.47224	-6.46282	3.12082e-07	7.69178e-06
5205	5205	ATP8B1	-4.72248	2.49822	-6.43332	3.24469e-07	7.97673e-06
6338	6338	SCNN1B	-5.63157	1.11903	-6.43291	3.31128e-07	8.09476e-06
1604	1604	CD55	-2.06098	3.51586	-6.41478	3.33583e-07	8.14336e-06
873	873	CBR1	-2.52111	5.69915	-6.40302	3.44163e-07	8.3316e-06
1512	1512	CTSH	-2.7465	2.99228	-6.4045	3.42989e-07	8.3316e-06
84708	84709	MGARP	-3.33233	2.55992	-6.38901	3.58177e-07	8.61108e-06
3993	3993	LLGL2	-5.90095	4.37267	-6.38349	3.79682e-07	9.00388e-06
1040	1040	CDS1	-4.71024	4.27865	-6.35585	3.97714e-07	9.38046e-06
23286	23287	AGTPBP1	-2.30824	4.83675	-6.32938	4.17455e-07	9.76676e-06
3382	3382	ICA1	-3.13951	3.29528	-6.32964	4.18141e-07	9.7697e-06
283869	283870	BRICD5	-3.32655	0.172153	-6.32352	4.25421e-07	9.91321e-06
144811	144817	LINC00330	-2.32155	2.35377	-6.32008	4.27787e-07	9.95505e-06
149466	149473	CCDC24	-4.71189	0.778142	-6.32741	4.28698e-07	9.96294e-06
6515	6515	SLC2A3	-4.22113	8.54911	-6.3201	4.33451e-07	1.00333e-05
10887	10888	GPR83	-4.48083	1.64592	-6.31054	4.46349e-07	1.0252e-05
5017	5017	OVOL1	-6.54129	1.5225	-6.32864	4.46428e-07	1.0252e-05
100288413	100288520	USP17L15	-3.07943	3.70326	-6.29359	4.59611e-07	1.0527e-05
28965	28966	SNX24	-2.83875	0.607443	-6.28756	4.66501e-07	1.06568e-05
347694	347730	LRRTM1	-6.66545	-1.15973	-6.3057	4.76033e-07	1.08267e-05
100507003	100507034	PITRM1-AS1	-5.29358	-1.63515	-6.27015	5.04799e-07	1.13825e-05
440829	440836	ODF3B	-5.29937	-1.41891	-6.25971	5.19022e-07	1.16579e-05
81622	81623	DEFB126	-2.294	3.24633	-6.24369	5.23087e-07	1.1719e-05
29785	29789	OLA1	-5.8487	5.75191	-6.25562	5.31769e-07	1.1883e-05
117177	117178	SSX2IP	-2.95847	5.78029	-6.23144	5.41126e-07	1.20151e-05
117156	117157	SH2D1B	-5.3866	2.6131	-6.24519	5.40469e-07	1.20151e-05
7079	7079	TIMP4	-4.24374	0.689157	-6.23399	5.44259e-07	1.20692e-05
100506119	100506126	LINC00867	-2.81599	1.22933	-6.22684	5.47434e-07	1.21242e-05
2984	2984	GUCY2C	-5.82574	0.624338	-6.24263	5.50079e-07	1.21366e-05
283638	283643	TEDC1	-2.8295	5.84968	-6.22064	5.56492e-07	1.22625e-05
284612	284613	CYB561D1	-3.29424	0.686495	-6.21358	5.68321e-07	1.25074e-05
255480	255488	RNF144B	-6.59931	0.166209	-6.2348	5.7353e-07	1.25902e-05
2041	2041	EPHA1	-6.05015	5.55675	-6.21831	5.90221e-07	1.28938e-05
59285	59286	UBL5	-5.6798	1.12369	-6.19605	6.2016e-07	1.34949e-05
9495	9496	TBX4	-2.50398	1.66494	-6.1603	6.52123e-07	1.41727e-05
386617	386618	KCTD4	-4.31127	0.276032	-6.15738	6.6737e-07	1.445e-05
54961	54962	TIPIN	-2.97247	4.43051	-6.14435	6.81203e-07	1.46948e-05
5732	5732	PTGER2	-5.07668	-2.90653	-6.1511	6.88815e-07	1.48211e-05
2735	2735	GLI1	-4.39817	2.91095	-6.14273	6.94827e-07	1.48965e-05
79730	79731	NARS2	-2.30252	4.60024	-6.13533	6.96461e-07	1.49132e-05
401409	401427	OR2A7	-5.57828	1.08975	-6.14712	7.04496e-07	1.50482e-05
83539	83540	NUF2	-5.72257	2.85814	-6.14565	7.0988e-07	1.51447e-05
285965	285966	TCAF2	-5.37097	1.29085	-6.1403	7.13731e-07	1.52082e-05
348303	348327	ZNF530	-3.36553	1.15435	-6.11309	7.41834e-07	1.57301e-05
115265	115273	RAB42	-4.31856	1.66666	-6.11409	7.48697e-07	1.58564e-05
642559	642574	IQANK1	-4.74932	-2.88359	-6.10485	7.73481e-07	1.63415e-05
9071	9071	CLDN10	-4.0042	2.44448	-6.09534	7.83115e-07	1.64877e-05
2264	2264	FGFR4	-3.22178	5.0277	-6.08213	8.04467e-07	1.68532e-05
84958	84959	UBASH3B	-2.35001	2.27775	-6.07967	8.07131e-07	1.68887e-05
222	222	ALDH3B2	-5.66254	-2.60117	-6.09502	8.11107e-07	1.69515e-05
5493	5493	PPL	-4.62678	4.74439	-6.07084	8.44673e-07	1.76108e-05
56975	56977	STOX2	-2.55903	4.32023	-6.05784	8.55542e-07	1.78161e-05
105376805	105377007	LINC01980	-3.30905	0.688915	-6.05292	8.69857e-07	1.80926e-05
286676	286749	STON1-GTF2A1L	-6.25929	-0.9591	-6.07117	8.78524e-07	1.82294e-05
56704	56729	RETN	-3.00367	3.78608	-6.04246	8.92608e-07	1.84996e-05
9452	9453	GGPS1	-3.02581	3.71773	-6.03258	9.16453e-07	1.89522e-05
127343	127385	OR10J5	-6.20344	2.21071	-6.05132	9.24926e-07	1.90787e-05
644815	644838	LINC01829	-4.64843	4.75671	-6.03244	9.36028e-07	1.92848e-05
80004	80005	DOCK5	-6.29471	3.67002	-6.04315	9.4782e-07	1.95047e-05
57228	57231	SNX14	-2.51236	2.1942	-6.01828	9.50207e-07	1.95308e-05
5655	5655	KLK10	-4.76368	0.611366	-6.0265	9.53219e-07	1.95696e-05
7718	7718	ZNF165	-2.37945	1.7862	-6.01283	9.63839e-07	1.97106e-05
84969	84970	C1orf94	-4.30407	1.80288	-6.016	9.7166e-07	1.97851e-05
9249	9252	RPS6KA5	-3.72283	1.68523	-6.00942	9.80465e-07	1.99178e-05
59084	59269	HIVEP3	-2.93629	2.6737	-6.00418	9.87837e-07	2.00209e-05
10622	10623	POLR3C	-4.01051	6.42799	-6.00371	9.99308e-07	2.02064e-05
142683	142684	RAB40A	-5.91374	-0.734877	-6.01801	1.003e-06	2.02576e-05
548596	548644	POLR2J3	-3.35887	3.618	-5.9966	1.01075e-06	2.03906e-05
23338	23339	VPS39	-3.72558	4.15112	-5.98718	1.04033e-06	2.08664e-05
56675	56676	ASCL3	-3.25028	1.24704	-5.98179	1.05049e-06	2.10459e-05
221806	221823	PRPS1L1	-5.61211	3.61438	-5.99673	1.05316e-06	2.10753e-05
92359	92369	SPSB4	-6.10383	0.986072	-6.00012	1.05776e-06	2.11431e-05
9124	9124	PDLIM1	-4.30812	5.94806	-5.98075	1.06748e-06	2.13129e-05
2644	2644	GCHFR	-2.72764	1.9054	-5.96633	1.09157e-06	2.16865e-05
1299	1299	COL9A3	-3.05255	5.95387	-5.96749	1.0898e-06	2.16865e-05
79817	79818	ZNF552	-2.14833	6.12703	-5.96212	1.1027e-06	2.18658e-05
54751	54752	FNDC8	-3.09033	5.46738	-5.96018	1.11145e-06	2.19894e-05
9248	9249	DHRS3	-6.21082	2.3992	-5.98134	1.11571e-06	2.20441e-05
9414	9415	FADS2	-3.62826	6.5979	-5.95487	1.13255e-06	2.23307e-05
83878	83879	CDCA7	-3.85266	1.72809	-5.95422	1.13768e-06	2.24065e-05
23231	23232	TBC1D12	-4.4251	5.78165	-5.95646	1.14139e-06	2.24542e-05
2643	2643	GCH1	-2.90346	2.88556	-5.94395	1.15939e-06	2.26549e-05
2895	2895	GRID2	-4.95798	5.08446	-5.95498	1.15872e-06	2.26549e-05
23508	23509	POFUT1	-4.03446	4.4375	-5.94308	1.17506e-06	2.28841e-05
55784	55785	FGD6	-5.52772	1.30532	-5.94259	1.21473e-06	2.35776e-05
102724560	102724631	POTEB3	-2.14784	7.93691	-5.92454	1.21871e-06	2.36024e-05
89874	89876	CFAP91	-2.30301	2.09695	-5.91854	1.23854e-06	2.39597e-05
4584	4584	MUC3A	-4.56065	5.6673	-5.90762	1.30398e-06	2.50962e-05
128674	128710	SLX4IP	-4.07076	-1.17378	-5.90337	1.30724e-06	2.51215e-05
3790	3790	KCNS3	-3.62207	3.2399	-5.89337	1.33439e-06	2.55307e-05
81578	81579	PLA2G12A	-5.18562	0.706171	-5.90158	1.34406e-06	2.56875e-05
100506658	100506675	LINC03031	-3.32756	4.94883	-5.88387	1.36462e-06	2.59949e-05
8835	8835	SOCS2	-2.57776	4.99247	-5.88145	1.36795e-06	2.60015e-05
79041	79042	TSEN34	-2.00854	2.23399	-5.86965	1.41064e-06	2.66676e-05
23566	23567	ZNF346	-2.72326	3.8563	-5.86578	1.42698e-06	2.68804e-05
10319	10320	IKZF1	-3.26303	5.11924	-5.8654	1.43283e-06	2.68804e-05
261729	261734	NPHP4	-4.95083	3.34875	-5.8748	1.43595e-06	2.68804e-05
145447	145482	PTGR2	-5.25092	2.4419	-5.8773	1.43682e-06	2.68804e-05
5652	5652	PRSS8	-5.91619	4.54852	-5.88633	1.42769e-06	2.68804e-05
79705	79706	PRKRIP1	-5.82624	9.50686	-5.87979	1.44931e-06	2.70755e-05
5316	5316	PKNOX1	-2.11976	4.4954	-5.85762	1.45675e-06	2.71272e-05
139411	139420	PPP4R3C	-5.12108	2.3956	-5.86822	1.46746e-06	2.72977e-05
90249	90268	OTULIN	-3.30209	2.83071	-5.85133	1.48822e-06	2.76248e-05
5157	5157	PDGFRL	-3.25159	0.193315	-5.84885	1.49746e-06	2.77281e-05
8437	8437	RASAL1	-4.82345	0.458007	-5.855	1.50981e-06	2.7877e-05
166012	166336	PRICKLE2	-5.69119	-1.13586	-5.86178	1.51548e-06	2.79521e-05
8165	8165	AKAP1	-2.44573	5.69679	-5.83941	1.5299e-06	2.81289e-05
115273	115286	SLC25A26	-2.74753	1.82922	-5.83633	1.54386e-06	2.83556e-05
8673	8673	VAMP8	-4.42608	2.74275	-5.84311	1.54567e-06	2.8359e-05
23108	23109	DDN	-3.93802	5.87214	-5.83519	1.56553e-06	2.8663e-05
56134	56135	PCDHAC1	-2.33899	4.09886	-5.8289	1.5732e-06	2.87685e-05
347454	347468	OR13H1	-3.82421	-0.0704955	-5.83242	1.57459e-06	2.87685e-05
121551	121599	SPIC	-3.69357	3.42693	-5.82757	1.5924e-06	2.90633e-05
342096	342125	TMC3	-4.43921	0.959356	-5.82908	1.60534e-06	2.92383e-05
130340	130355	C2orf76	-3.95669	3.01226	-5.82461	1.61097e-06	2.93103e-05
1832	1832	DSP	-4.47375	7.84122	-5.82157	1.63912e-06	2.97602e-05
84889	84890	ADO	-2.98386	5.30249	-5.80924	1.66164e-06	3.01301e-05
203111	203190	LGI3	-4.83086	-1.67963	-5.81867	1.66468e-06	3.01301e-05
84952	84954	MPND	-4.65822	6.21115	-5.81556	1.67215e-06	3.0234e-05
23779	23780	APOL2	-3.52088	3.74888	-5.80626	1.68244e-06	3.03847e-05
93099	93100	NAPRT	-5.70233	4.88234	-5.82269	1.68397e-06	3.03847e-05
4113	4113	MAGEB2	-4.68326	-2.54003	-5.81222	1.68817e-06	3.03975e-05
8600	8600	TNFSF11	-5.42956	0.321051	-5.81917	1.6874e-06	3.03975e-05
10053	10054	UBA2	-6.37159	3.64571	-5.81904	1.73395e-06	3.11254e-05
3663	3663	IRF5	-5.30036	-1.86885	-5.80485	1.74767e-06	3.13394e-05
3932	3932	LCK	-5.93966	2.74274	-5.80852	1.76125e-06	3.15181e-05
644	644	BLVRA	-4.67762	2.89712	-5.79492	1.76816e-06	3.15996e-05
132625	132660	LIN54	-4.7211	5.42097	-5.79501	1.76943e-06	3.15996e-05
7137	7137	TNNI3	-4.46509	1.60651	-5.78477	1.80889e-06	3.22052e-05
23428	23429	RYBP	-4.12065	7.93608	-5.77608	1.83963e-06	3.26524e-05
8403	8403	SOX14	-7.77132	0.44637	-5.80691	1.87052e-06	3.29657e-05
116969	116983	ACAP3	-2.99812	1.1338	-5.76043	1.89362e-06	3.33392e-05
2893	2893	GRIA4	-2.1504	2.61809	-5.75433	1.91987e-06	3.36992e-05
102723775	102723851	LOC102723851	-2.08706	2.45548	-5.75275	1.92788e-06	3.37379e-05
151647	151648	SGO1	-5.60393	0.106841	-5.77185	1.92568e-06	3.37379e-05
171019	171023	ASXL1	-3.23878	5.32162	-5.7369	2.02034e-06	3.51442e-05
140628	140679	SLC32A1	-5.27805	0.651677	-5.74423	2.05621e-06	3.56615e-05
100874041	100874047	LINC00499	-6.54507	-1.11605	-5.73342	2.19629e-06	3.77781e-05
7006	7006	TEC	-4.10132	0.790696	-5.70824	2.2064e-06	3.78893e-05
126969	127002	ATXN7L2	-2.45689	1.42351	-5.69912	2.22675e-06	3.81261e-05
9080	9080	CLDN9	-5.09308	-2.55919	-5.71122	2.23669e-06	3.82586e-05
23657	23658	LSM5	-2.64939	4.87002	-5.69651	2.24355e-06	3.83384e-05
56062	56063	TMEM234	-4.61851	3.5274	-5.69565	2.30611e-06	3.92918e-05
51289	51290	ERGIC2	-4.67284	-3.15333	-5.67961	2.41088e-06	4.07436e-05
790952	790955	UQCC3	-6.28001	9.18546	-5.69365	2.42582e-06	4.08917e-05
63978	63979	FIGNL1	-6.32412	3.7903	-5.69342	2.43066e-06	4.09337e-05
8433	8433	UTF1	-6.92528	2.37153	-5.69687	2.45347e-06	4.11835e-05
1740	1740	DLG2	-2.27836	2.92052	-5.65924	2.47724e-06	4.13981e-05
2494	2494	NR5A2	-5.44276	4.15819	-5.67692	2.47646e-06	4.13981e-05
119587	119678	OR52E2	-3.85098	1.25572	-5.65905	2.50799e-06	4.1752e-05
10045	10046	MAMLD1	-5.24355	1.79115	-5.66736	2.5275e-06	4.20366e-05
27134	27136	MORC1	-5.93239	3.42263	-5.6717	2.54733e-06	4.2326e-05
4070	4070	TACSTD2	-5.37851	-2.17551	-5.66215	2.57269e-06	4.26661e-05
3784	3784	KCNQ1	-3.19082	1.11335	-5.64562	2.57987e-06	4.27443e-05
6692	6692	SPINT1	-5.81849	5.07553	-5.6581	2.63386e-06	4.34325e-05
152573	152578	LINC01618	-6.14768	1.2435	-5.65418	2.68838e-06	4.39986e-05
92521	92552	ATXN3L	-2.35748	6.0979	-5.62085	2.74635e-06	4.48211e-05
6340	6340	SCNN1G	-4.99681	-0.860276	-5.6311	2.76948e-06	4.51563e-05
101929176	101929207	LINC01729	-3.30629	4.16258	-5.61656	2.79231e-06	4.5486e-05
220	220	ALDH1A3	-2.18205	3.59384	-5.61114	2.81826e-06	4.5823e-05
152519	152559	PAQR3	-4.22679	1.23238	-5.61692	2.82762e-06	4.58895e-05
65987	65988	ZNF747	-3.08117	2.50046	-5.60936	2.84138e-06	4.60207e-05
4318	4318	MMP9	-2.96739	2.71095	-5.6046	2.87564e-06	4.64526e-05
3781	3781	KCNN2	-2.96742	2.8869	-5.60415	2.87915e-06	4.64663e-05
4500	4500	MT1L	-4.62214	-2.56575	-5.61224	2.88769e-06	4.65611e-05
79977	79979	TRMT2B	-6.28702	3.47077	-5.62755	2.90188e-06	4.67033e-05
127845	127933	UHMK1	-6.7947	-1.79824	-5.62973	2.93111e-06	4.70434e-05
54836	54838	WBP1L	-5.48674	0.438037	-5.61361	2.94225e-06	4.71355e-05
153163	153201	SLC36A2	-5.01298	-0.342181	-5.60578	2.96674e-06	4.74842e-05
3918	3918	LAMC2	-4.14433	2.77918	-5.59017	3.03425e-06	4.8387e-05
140706	140707	BRI3BP	-2.45664	2.0822	-5.58139	3.05407e-06	4.85416e-05
57718	57719	ANO8	-3.23681	2.54775	-5.58287	3.05508e-06	4.85416e-05
158219	158234	TRMT10B	-2.02243	3.99325	-5.57958	3.06717e-06	4.86892e-05
2568	2568	GABRP	-4.4052	1.46083	-5.58725	3.07431e-06	4.87138e-05
84970	84971	ATG4D	-3.85138	0.504428	-5.58276	3.07972e-06	4.87553e-05
101978719	102238594	SPACA6-AS1	-3.42806	-1.10127	-5.57223	3.15003e-06	4.97328e-05
3673	3673	ITGA2	-3.71731	3.47296	-5.56558	3.21896e-06	5.04102e-05
50848	50852	TRAT1	-4.46045	6.50649	-5.56684	3.25228e-06	5.08406e-05
3875	3875	KRT18	-5.83066	6.90218	-5.57969	3.25793e-06	5.08832e-05
1620	1620	BRINP1	-2.90113	2.0134	-5.54841	3.34327e-06	5.21694e-05
54845	54847	SIDT1	-6.09367	5.54722	-5.56589	3.40939e-06	5.28698e-05
2321	2321	FLT1	-4.62688	5.38389	-5.54751	3.43962e-06	5.32439e-05
340706	340719	NANOS1	-4.58138	0.75368	-5.5389	3.51685e-06	5.41508e-05
29906	29907	SNX15	-2.47436	1.72676	-5.52481	3.556e-06	5.46089e-05
10346	10347	ABCA7	-3.84785	3.66782	-5.52211	3.62655e-06	5.54968e-05
84433	84435	ADGRA1	-4.75077	3.93404	-5.52851	3.63177e-06	5.55279e-05
10681	10682	EBP	-2.10429	4.49037	-5.51476	3.65126e-06	5.56503e-05
2878	2878	GPX3	-2.38449	3.13999	-5.5115	3.68485e-06	5.60815e-05
346389	346517	OR6V1	-4.87163	3.0375	-5.52402	3.68728e-06	5.60815e-05
256394	256435	ST6GALNAC3	-5.19608	-2.55754	-5.52614	3.69801e-06	5.61956e-05
23138	23139	MAST2	-4.75979	5.40603	-5.51733	3.74412e-06	5.67479e-05
55612	55613	MTMR8	-5.40615	3.32653	-5.52282	3.75364e-06	5.67934e-05
10630	10631	POSTN	-3.59725	5.90789	-5.50372	3.79664e-06	5.72947e-05
100131366	100131390	SP9	-2.90779	0.195793	-5.49399	3.87087e-06	5.8113e-05
389206	389207	GRXCR1	-5.91682	4.72372	-5.51454	3.8979e-06	5.84685e-05
30817	30818	KCNIP3	-4.52762	0.810909	-5.49925	3.90989e-06	5.85979e-05
4293	4293	MAP3K9	-2.68057	5.17483	-5.47887	4.02697e-06	6.00428e-05
4147	4147	MATN2	-2.83247	3.10765	-5.47708	4.0495e-06	6.02756e-05
1917	1917	EEF1A2	-2.26687	4.08746	-5.47312	4.08501e-06	6.07523e-05
101928108	101928134	RYR3-DT	-5.63492	-2.24862	-5.49144	4.1147e-06	6.11417e-05
5141	5141	PDE4A	-2.25912	2.74169	-5.46907	4.12977e-06	6.12611e-05
111064650	112267968	LOC112267968	-5.30375	-1.13131	-5.4785	4.2206e-06	6.24491e-05
401262	401264	TRAM2-AS1	-4.39884	1.91933	-5.46884	4.23274e-06	6.25225e-05
8911	8911	CACNA1I	-2.6348	1.60633	-5.4575	4.26479e-06	6.27301e-05
401474	401491	VLDLR-AS1	-2.28281	3.40581	-5.45094	4.33657e-06	6.35184e-05
92745	92747	BPIFB1	-3.04912	3.59766	-5.44887	4.3758e-06	6.39315e-05
100505817	100505841	LOC100505841	-5.74379	2.1693	-5.46433	4.44384e-06	6.4755e-05
2731	2731	GLDC	-5.59026	6.52199	-5.46025	4.47246e-06	6.5071e-05
2651	2651	GCNT2	-4.05022	4.81492	-5.44519	4.47981e-06	6.51235e-05
388112	388115	CCDC9B	-6.73138	2.06872	-5.46734	4.54839e-06	6.57913e-05
101929241	101929268	LOC101929268	-3.38752	-1.02772	-5.43274	4.58558e-06	6.62192e-05
338596	338599	DUSP29	-4.35392	1.73813	-5.4368	4.61149e-06	6.64833e-05
105378934	105379130	LOC105379130	-4.88601	-0.195585	-5.43965	4.63582e-06	6.67236e-05
136853	136895	C7orf31	-2.11214	4.21738	-5.42084	4.70189e-06	6.7563e-05
9074	9074	CLDN6	-5.99998	6.90763	-5.44289	4.74821e-06	6.81724e-05
100288748	100288801	FRG2C	-5.58706	-1.31152	-5.43291	4.81679e-06	6.90433e-05
6751	6751	SSTR1	-5.29993	-0.561699	-5.42612	4.86486e-06	6.95088e-05
3620	3620	IDO1	-5.41401	0.126555	-5.42654	4.87553e-06	6.95991e-05
8612	8612	PLPP2	-4.01452	3.23149	-5.41046	4.91763e-06	7.00853e-05
167127	167153	TENT2	-2.42807	2.68856	-5.39964	4.98112e-06	7.08575e-05
6910	6910	TBX5	-6.49588	0.447666	-5.43095	4.98401e-06	7.08575e-05
56548	56603	CYP26B1	-3.97236	2.1579	-5.39634	5.10507e-06	7.22838e-05
3167	3167	HMX2	-5.70001	-1.15233	-5.40716	5.18413e-06	7.33437e-05
79923	79924	ADM2	-6.33897	6.13995	-5.41358	5.19894e-06	7.34935e-05
643623	643641	ZNF862	-5.18801	-1.99785	-5.39956	5.21189e-06	7.36169e-05
112609	112611	RWDD2A	-3.9122	1.30176	-5.38287	5.28867e-06	7.45202e-05
440132	440138	ALG11	-4.3305	-1.43619	-5.3825	5.33928e-06	7.50514e-05
112703	112714	TUBA3E	-2.22646	1.97638	-5.37249	5.35727e-06	7.52435e-05
54913	54914	FOCAD	-2.30616	4.60462	-5.37218	5.36249e-06	7.52562e-05
27076	27077	B9D1	-4.14367	-0.218933	-5.37427	5.43767e-06	7.61886e-05
8797	8797	TNFRSF10A	-3.54544	2.1806	-5.3642	5.52962e-06	7.71667e-05
162387	162394	SLFN5	-4.51805	-1.03768	-5.36861	5.56843e-06	7.76231e-05
6406	6406	SEMG1	-5.16974	-2.13171	-5.35873	5.82041e-06	8.03621e-05
51704	51705	EMCN	-2.0501	7.08354	-5.34079	5.83437e-06	8.04534e-05
133418	133482	SLCO6A1	-2.50457	5.07833	-5.33641	5.90883e-06	8.12231e-05
91683	91687	CENPL	-4.19288	2.01721	-5.34139	5.95037e-06	8.16011e-05
1803	1803	DPP4	-4.95019	1.45366	-5.34746	5.96419e-06	8.17262e-05
116238	116254	GINM1	-3.24738	2.68112	-5.33274	5.9981e-06	8.21263e-05
342667	342850	ANKRD62	-2.96025	0.541485	-5.33052	6.01819e-06	8.22722e-05
51087	51088	KLHL5	-3.59437	3.53023	-5.32491	6.15401e-06	8.38003e-05
7373	7373	COL14A1	-3.52657	3.42928	-5.31823	6.26007e-06	8.4979e-05
668	668	FOXL2	-7.16036	0.860161	-5.3538	6.28872e-06	8.52171e-05
11061	11062	DUS4L	-3.32991	3.72435	-5.3143	6.31053e-06	8.53979e-05
94039	94056	SYAP1	-2.04366	4.39329	-5.30202	6.4778e-06	8.74578e-05
7093	7093	TLL2	-3.73571	3.34398	-5.30614	6.48939e-06	8.75465e-05
101929798	101930085	HERPUD2-AS1	-4.22388	-2.94222	-5.30711	6.53432e-06	8.80424e-05
63910	63915	BLOC1S5	-4.94157	1.49688	-5.31368	6.53625e-06	8.80424e-05
5920	5920	PLAAT4	-4.19577	-3.58705	-5.3025	6.6126e-06	8.87279e-05
55647	55650	PIGV	-3.04739	1.20787	-5.29211	6.68119e-06	8.95105e-05
50805	50807	ASAP1	-2.44608	3.29972	-5.28155	6.85102e-06	9.12945e-05
8291	8291	DYSF	-2.20294	4.19522	-5.2796	6.88345e-06	9.15497e-05
7855	7855	FZD5	-5.30086	5.81659	-5.2941	6.96649e-06	9.22937e-05
120114	120146	TRIM64	-3.11501	5.77722	-5.26797	7.13625e-06	9.43739e-05
6665	6665	SOX15	-4.98684	2.06953	-5.28016	7.1692e-06	9.47378e-05
2263	2263	FGFR2	-2.59516	6.25857	-5.26404	7.18668e-06	9.48968e-05
3791	3791	KDR	-5.34996	4.64717	-5.27805	7.28861e-06	9.58073e-05
126433	126520	PLK5	-2.39228	2.07286	-5.25176	7.42387e-06	9.71457e-05
2978	2978	GUCA1A	-2.59816	2.18067	-5.2495	7.47473e-06	9.77378e-05
162979	162989	DEDD2	-2.8991	2.04708	-5.24455	7.58881e-06	9.90809e-05
80852	80853	KDM7A	-3.10011	3.0172	-5.24382	7.61691e-06	9.91339e-05
5625	5625	PRODH	-5.94094	4.50423	-5.26844	7.62409e-06	9.91339e-05
57502	57504	MTA3	-2.35844	6.39196	-5.24132	7.63574e-06	9.91736e-05
400916	400931	MIRLET7BHG	-2.19568	2.84538	-5.23877	7.68585e-06	9.96759e-05
10637	10640	EXOC5	-6.52052	4.17622	-5.27142	7.70983e-06	9.99125e-05
3249	3249	HPN	-3.39773	1.96532	-5.23295	7.87128e-06	0.00010162
112590798	114118903	ARHGAP11A-SCG5	-6.02848	3.25627	-5.25667	7.89588e-06	0.000101734
5167	5167	ENPP1	-3.27576	4.75121	-5.22797	7.96578e-06	0.000102392
326624	326625	MMAB	-2.28687	1.54732	-5.22379	8.00467e-06	0.00010274
1366	1366	CLDN7	-5.90668	3.87829	-5.24738	8.06638e-06	0.000103228
56938	56940	DUSP22	-3.67351	3.46971	-5.22413	8.09534e-06	0.000103495
79098	79100	LINC00626	-3.40718	0.189822	-5.21804	8.19682e-06	0.000104379
1365	1365	CLDN3	-5.36866	2.08998	-5.23541	8.19155e-06	0.000104379
3359	3359	HTR3A	-5.74183	-0.414675	-5.23902	8.20812e-06	0.000104429
283455	283459	GATC	-3.78185	1.88705	-5.21935	8.21669e-06	0.000104462
93010	93034	NT5C1B	-6.16474	5.78067	-5.23935	8.31617e-06	0.000105649
5154	5154	PDGFA	-5.03728	5.34881	-5.2258	8.32492e-06	0.000105683
113452	113457	TUBA3D	-3.68611	2.23973	-5.20098	8.62151e-06	0.000108815
117245	117246	FTSJ3	-2.65912	2.78131	-5.18791	8.83164e-06	0.000111306
147646	147650	SPACA6	-2.98199	1.21307	-5.1872	8.86836e-06	0.000111524
120071	120103	SLC36A4	-6.92179	4.27697	-5.2255	8.86205e-06	0.000111524
8644	8644	AKR1C3	-2.13153	0.208791	-5.1824	8.94989e-06	0.000112228
3362	3362	HTR6	-4.23904	-1.95334	-5.19106	8.9574e-06	0.000112241
57139	57140	RNPEPL1	-6.58378	2.46997	-5.20488	9.26921e-06	0.000115567
222171	222183	SRRM3	-8.17766	1.25156	-5.22128	9.35113e-06	0.000116505
55107	55108	BSDC1	-4.13315	1.18677	-5.16713	9.53594e-06	0.000118469
3038	3038	HAS3	-5.02529	4.76985	-5.17273	9.617e-06	0.000119221
8140	8140	SLC7A5	-2.62578	7.50988	-5.15036	9.77436e-06	0.000120999
348093	348094	ANKDD1A	-2.47773	6.67173	-5.14696	9.85834e-06	0.000121607
5462	5462	POU5F1B	-3.2064	-0.211823	-5.1461	9.93509e-06	0.000122381
84894	84895	MIGA2	-2.56313	5.98172	-5.14258	9.97929e-06	0.000122579
51327	51329	ARL6IP4	-4.73528	-3.21348	-5.15625	9.97449e-06	0.000122579
1187	1187	CLCNKA	-4.75544	-0.4303	-5.15336	1.0059e-05	0.00012321
132112	132141	IQCF1	-5.88443	-0.373159	-5.16479	1.01012e-05	0.000123641
389634	389641	TNFRSF10A-DT	-3.71557	1.19719	-5.12951	1.04717e-05	0.00012746
340348	340351	AGBL3	-2.65045	3.29825	-5.12164	1.05656e-05	0.000128422
157627	157638	LRATD2	-2.69629	4.28465	-5.11734	1.0692e-05	0.000129598
113278	113402	SFT2D1	-6.1614	0.835597	-5.14484	1.07683e-05	0.000130251
[truncated: 803 more rows]

## Sheet: ST5
Supplementary Table 5. Significantly upregulated and downregulated genes in SETBP1 PATH3 NPCs in comparison to PATH3 iPSCs
GeneName	FeatureID	Symbols	logFC	AveExpr	t	P.Value	adj.P.Val
Upregulated
1280	1280	COL2A1	5.31838	7.31249	22.5242	1.62821e-19	2.83796e-15
3488	3488	IGFBP5	5.14993	6.68416	19.543	6.38473e-18	5.5643e-14
9828	9829	DNAJC6	2.92428	5.93342	16.7246	3.28828e-16	1.43287e-12
56265	56267	KYAT3	4.62836	5.93501	16.1676	7.69005e-16	2.45274e-12
23054	23057	NMNAT2	2.59962	5.84568	16.1044	8.44316e-16	2.45274e-12
7267	7267	TTC3	2.78137	7.85449	14.1999	1.85892e-14	3.6001e-11
6764	6764	DENND2B	2.09203	5.61884	13.5176	6.08808e-14	1.06115e-10
129804	129807	NEU4	5.26169	1.55944	13.1969	1.09055e-13	1.53115e-10
7431	7431	VIM	2.95703	9.18658	13.1661	1.14199e-13	1.53115e-10
57561	57562	CEP126	3.49226	5.81162	12.7842	2.29557e-13	2.85799e-10
94030	94031	HTRA3	4.644	4.30046	12.5123	3.82451e-13	3.727e-10
83988	83989	FAM172A	4.51175	4.0169	12.4891	3.99164e-13	3.727e-10
1912	1912	PHC2	2.40172	5.83815	12.5597	3.48109e-13	3.727e-10
23169	23170	TTLL12	2.16645	4.11637	12.4772	4.06271e-13	3.727e-10
9260	9261	MAPKAPK2	2.29116	6.44003	12.1154	8.0738e-13	6.39665e-10
57580	57582	KCNT1	2.28961	6.4884	11.8025	1.47937e-12	1.07439e-09
728392	728393	USP17L27	3.63761	4.0467	11.3727	3.46578e-12	1.83056e-09
9915	9917	FAM20B	3.07106	4.93881	11.237	4.54856e-12	2.20226e-09
10370	10371	SEMA3A	3.14417	6.29761	11.1535	5.38624e-12	2.47058e-09
26040	26043	UBXN7	2.31342	5.09331	11.0703	6.3756e-12	2.75974e-09
389792	389799	CFAP77	3.00566	4.02212	10.9817	7.64459e-12	3.09873e-09
25999	26000	TBC1D10B	4.39419	5.2439	10.9141	8.8219e-12	3.34273e-09
1955	1955	MEGF9	3.18877	3.91513	10.611	1.64782e-11	5.74431e-09
147912	147920	IGFL2	2.12294	4.8722	10.5239	1.97742e-11	6.46253e-09
53826	53827	FXYD5	2.58236	5.46483	10.4509	2.30682e-11	6.88193e-09
135295	135398	C6orf141	2.31156	3.7795	10.3778	2.69294e-11	7.38545e-09
1760	1760	DMPK	2.37728	5.02972	10.3201	3.04437e-11	8.1636e-09
477	477	ATP1A2	3.41894	5.76397	10.2488	3.54864e-11	9.09601e-09
23767	23768	FLRT2	5.21274	3.28464	10.2372	3.68018e-11	9.16365e-09
1947	1947	EFNB1	2.29641	5.90527	10.2368	3.6367e-11	9.16365e-09
25956	25957	PNISR	2.64171	4.05424	10.1793	4.11459e-11	9.82429e-09
26108	26112	CCDC69	4.77467	3.24301	10.1277	4.63622e-11	1.07746e-08
1004	1004	CDH6	5.08461	6.33638	10.006	6.0511e-11	1.30211e-08
200942	200958	MUC20	3.3081	4.58094	9.94702	6.80528e-11	1.42911e-08
784	784	CACNB3	4.69009	3.40806	9.91885	7.28766e-11	1.47702e-08
63035	63036	CELA2A	2.36665	5.40273	9.91538	7.28462e-11	1.47702e-08
54549	54550	NECAB2	2.10961	7.32497	9.83082	8.76408e-11	1.71293e-08
171023	171024	SYNPO2	2.35525	6.95013	9.81015	9.171e-11	1.73751e-08
10846	10847	SRCAP	3.06852	3.94822	9.78997	9.59135e-11	1.7976e-08
5168	5168	ENPP2	2.42912	5.05125	9.77364	9.93724e-11	1.82322e-08
4440	4440	MSI1	2.21514	6.1464	9.67669	1.23063e-10	2.23436e-08
112	112	ADCY6	4.16534	4.9339	9.60786	1.43992e-10	2.55062e-08
4925	4925	NUCB2	2.5649	4.0107	9.54031	1.66616e-10	2.85647e-08
388	388	RHOB	2.87171	5.7684	9.5029	1.81168e-10	2.97901e-08
2537	2537	IFI6	4.26561	1.39419	9.4864	1.88912e-10	3.07732e-08
10138	10139	ARFRP1	4.23811	2.41313	9.40758	2.25403e-10	3.57161e-08
283659	283663	LINC00926	5.67391	6.93352	9.36365	2.52702e-10	3.83009e-08
1949	1949	EFNB3	2.69423	5.3655	9.30677	2.81495e-10	4.22971e-08
7846	7846	TUBA1A	2.15967	9.55399	9.28802	2.93633e-10	4.30559e-08
51176	51177	PLEKHO1	4.90351	3.36452	9.27794	3.0378e-10	4.4124e-08
340578	340581	LINC02243	3.1233	0.690501	9.26627	3.08675e-10	4.44646e-08
5602	5602	MAPK10	4.57611	3.34594	9.17479	3.82815e-10	5.35156e-08
348110	348120	LINC01193	2.26249	4.72497	9.11936	4.30906e-10	5.82224e-08
219749	219770	GJD4	3.34394	2.36164	9.06422	4.89467e-10	6.41459e-08
23015	23016	EXOSC7	2.46194	6.02343	9.04765	5.07824e-10	6.6055e-08
2535	2535	FZD2	2.53198	5.52065	9.02323	5.37135e-10	6.93502e-08
1846	1846	DUSP4	3.36737	4.95635	8.99184	5.78052e-10	7.40841e-08
7704	7704	ZBTB16	5.67839	3.41432	8.89237	7.42799e-10	8.80747e-08
54587	54596	L1TD1	3.00389	3.82795	8.88649	7.36664e-10	8.80747e-08
220963	220965	FAM13C	3.04175	4.55396	8.87019	7.65067e-10	9.01021e-08
91653	91661	ZNF765	5.99735	5.33961	8.85718	8.10218e-10	9.2409e-08
4300	4300	MLLT3	2.54325	4.50931	8.84475	8.11163e-10	9.2409e-08
8204	8204	NRIP1	2.76802	6.35432	8.84182	8.16819e-10	9.24491e-08
2947	2947	GSTM3	3.73363	2.47818	8.79568	9.11633e-10	1.01857e-07
139221	139231	FAM199X	3.66456	1.58514	8.78936	9.24872e-10	1.02679e-07
23331	23332	CLASP1	2.72959	6.09419	8.76338	9.80349e-10	1.06797e-07
84260	84261	FBXW9	2.27995	3.66287	8.76452	9.7753e-10	1.06797e-07
1382	1382	CRABP2	2.0712	7.00408	8.74906	1.0134e-09	1.0942e-07
1948	1948	EFNB2	2.50682	6.69018	8.73431	1.04901e-09	1.1149e-07
151473	151475	LINC01907	3.61279	4.18818	8.69922	1.14131e-09	1.16169e-07
340554	340562	SATL1	2.79852	2.82992	8.6974	1.14385e-09	1.16169e-07
27250	27252	KLHL20	2.16329	6.11127	8.70184	1.13166e-09	1.16169e-07
79971	79973	ZNF442	5.49454	5.14272	8.62941	1.36923e-09	1.35601e-07
392617	392636	AGMO	2.63174	4.33739	8.60204	1.43056e-09	1.40874e-07
10020	10021	HCN4	2.2293	4.23374	8.49438	1.8442e-09	1.7282e-07
10981	10982	MAPRE2	2.72853	2.62097	8.44767	2.06069e-09	1.90041e-07
5991	5991	RFX3	2.17987	5.52735	8.43818	2.10706e-09	1.91912e-07
1297	1297	COL9A1	3.33363	3.93556	8.42266	2.18946e-09	1.97732e-07
128434	128439	SNHG11	4.93977	1.55058	8.41366	2.26462e-09	2.03466e-07
80313	80314	EPC1	2.47222	2.59541	8.40571	2.27637e-09	2.03472e-07
5445	5445	PON2	2.29825	5.74333	8.34481	2.6318e-09	2.28378e-07
126567	126626	GABPB2	2.03934	3.82827	8.34057	2.65843e-09	2.28378e-07
56917	56918	C2orf83	3.20091	4.92089	8.32525	2.76072e-09	2.35879e-07
23135	23136	EPB41L3	3.53689	5.5189	8.31074	2.86155e-09	2.4212e-07
333	333	APLP1	3.77346	4.49017	8.19644	3.76933e-09	2.99998e-07
79600	79602	ADIPOR2	2.72956	3.85173	8.1723	3.98189e-09	3.12632e-07
6660	6660	SOX5	3.33098	3.93534	8.15992	4.10788e-09	3.21078e-07
24138	24139	EML2	2.22757	3.39929	8.11897	4.52752e-09	3.52298e-07
1009	1009	CDH11	3.36465	5.89131	8.05975	5.23475e-09	3.98435e-07
8535	8535	CBX4	3.01733	2.89021	8.04656	5.39946e-09	4.09186e-07
1301	1301	COL11A1	2.59048	6.11528	8.04198	5.45655e-09	4.09499e-07
6935	6935	ZEB1	5.12127	3.82016	8.02645	5.76664e-09	4.25901e-07
440465	440498	HSBP1L1	2.32556	4.30145	7.99611	6.09907e-09	4.46667e-07
51380	51382	ATP6V1D	2.46521	3.57827	7.98593	6.25248e-09	4.54189e-07
441212	441234	ZNF716	5.18851	-0.637436	7.98956	6.31512e-09	4.56733e-07
112476	112479	ERI2	3.03859	5.26347	7.96309	6.61519e-09	4.7422e-07
222663	222696	ZSCAN23	3.91597	5.02741	7.95269	6.81213e-09	4.84634e-07
340526	340527	NHSL2	4.01191	2.88094	7.93583	7.10343e-09	4.9724e-07
50937	50939	IMPG2	3.45395	6.89809	7.93491	7.09567e-09	4.9724e-07
51754	51755	CDK12	2.25738	5.41763	7.93846	7.01891e-09	4.9724e-07
23208	23209	MLC1	4.67298	4.85727	7.92293	7.37901e-09	5.12415e-07
22846	22847	ZNF507	2.51203	5.82744	7.91285	7.47286e-09	5.14976e-07
56261	56262	LRRC8A	2.23213	5.04866	7.90579	7.60184e-09	5.17578e-07
6487	6487	ST3GAL3	2.23748	3.57575	7.88717	7.95602e-09	5.35419e-07
401720	401934	RNF223	2.82139	4.74002	7.86552	8.39322e-09	5.60513e-07
23022	23023	TMCC1	2.70098	6.53214	7.8267	9.23013e-09	6.09399e-07
126068	126069	ZNF491	3.05525	3.0177	7.80915	9.64276e-09	6.30106e-07
11159	11160	ERLIN2	2.06474	3.84957	7.80835	9.65222e-09	6.30106e-07
154743	154761	LOC154761	2.23961	2.96967	7.77159	1.05661e-08	6.82104e-07
2737	2737	GLI3	2.25283	7.37014	7.75223	1.10822e-08	7.04972e-07
378938	378948	RBMY1B	2.25283	8.05047	7.70914	1.23253e-08	7.75562e-07
27239	27240	SIT1	3.65067	2.80007	7.70289	1.25605e-08	7.87517e-07
6447	6447	SCG5	2.48394	3.62826	7.69985	1.2613e-08	7.87974e-07
23158	23160	WDR43	5.57541	3.16966	7.708	1.26967e-08	7.90368e-07
79776	79777	ACBD4	4.9063	5.01923	7.67722	1.35549e-08	8.31906e-07
286151	286177	LOC286177	2.91398	0.602053	7.66044	1.39122e-08	8.50844e-07
64773	64776	C11orf1	2.28181	4.8979	7.62298	1.52557e-08	9.1064e-07
727	727	C5	3.80293	1.94907	7.61856	1.5494e-08	9.1546e-07
9737	9738	CCP110	2.31467	3.58478	7.59306	1.64324e-08	9.6113e-07
9555	9556	ATP5MJ	2.01634	6.81175	7.58319	1.68394e-08	9.75119e-07
100505881	100505894	TMEM161B-DT	5.0566	2.75354	7.56245	1.80714e-08	1.03614e-06
1298	1298	COL9A2	3.21908	4.72162	7.53444	1.9043e-08	1.07766e-06
92691	92703	TMEM183A	3.14908	3.51503	7.5271	1.93898e-08	1.09021e-06
11092	11093	ADAMTS13	3.16364	1.70604	7.5084	2.0317e-08	1.13867e-06
80212	80213	TM2D3	3.89737	3.44711	7.5015	2.07537e-08	1.15571e-06
25925	25926	NOL11	3.39396	5.19943	7.49396	2.10823e-08	1.17027e-06
388963	388969	C2orf68	4.17075	1.30278	7.45717	2.32445e-08	1.27007e-06
80319	80320	SP6	4.15989	3.37849	7.4232	2.53076e-08	1.36146e-06
7761	7761	ZNF214	2.50042	2.60974	7.41777	2.54542e-08	1.36513e-06
6646	6646	SOAT1	2.64759	3.32884	7.39377	2.7038e-08	1.44394e-06
3400	3400	ID4	4.78269	4.53392	7.31343	3.36177e-08	1.69352e-06
145407	145438	FRMD6-AS1	2.74331	4.58014	7.30483	3.38212e-08	1.69886e-06
2159	2159	F10	4.85812	-1.28262	7.2756	3.70323e-08	1.82337e-06
645166	645188	LOC645188	4.35481	-1.08001	7.25797	3.84566e-08	1.87759e-06
56126	56127	PCDHB9	3.40094	2.00398	7.23181	4.07578e-08	1.9702e-06
1000	1000	CDH2	2.82124	7.6501	7.2088	4.31146e-08	2.04209e-06
55733	55734	ZFP64	3.69012	1.75687	7.15355	4.97937e-08	2.31261e-06
1952	1952	CELSR2	2.13483	7.18227	7.13293	5.22306e-08	2.37978e-06
54839	54840	APTX	2.09618	3.60078	7.12552	5.32234e-08	2.40957e-06
653	653	BMP5	5.79291	2.47621	7.12502	5.5237e-08	2.47996e-06
9839	9840	TESPA1	4.18891	4.6506	7.11278	5.54897e-08	2.47996e-06
2781	2781	GNAZ	2.77993	4.3093	7.11269	5.50224e-08	2.47996e-06
728841	728858	C12orf71	3.82096	3.10698	7.09908	5.72529e-08	2.53279e-06
85463	85464	SSH2	2.56218	3.75133	7.09842	5.7039e-08	2.53279e-06
2892	2892	GRIA3	4.36012	0.132425	7.09193	5.86357e-08	2.58086e-06
2045	2045	EPHA7	2.83745	5.80068	7.06969	6.13979e-08	2.67665e-06
273	273	AMPH	3.52594	4.20285	7.06788	6.18578e-08	2.68873e-06
85016	85019	TMEM241	3.38747	0.415151	7.01796	7.02108e-08	2.95598e-06
63826	63827	BCAN	2.16091	3.10897	7.01773	7.00512e-08	2.95598e-06
10186	10188	TNK2	3.66755	2.35007	7.01378	7.10942e-08	2.98596e-06
101928469	101928478	LINC02269	3.75064	0.414337	7.01145	7.15645e-08	2.9913e-06
23412	23413	NCS1	3.94095	1.40569	6.99898	7.40114e-08	3.0637e-06
5101	5101	PCDH9	5.37684	2.35185	6.97959	7.94713e-08	3.24399e-06
80816	80817	CEP44	3.25464	3.40213	6.96969	7.93877e-08	3.24399e-06
4133	4133	MAP2	6.38327	4.72444	6.98105	8.09591e-08	3.297e-06
89927	89932	PAPLN	2.00527	3.77082	6.9547	8.23074e-08	3.3441e-06
2630	2630	GBAP1	2.31128	3.28713	6.93522	8.65296e-08	3.47514e-06
101927943	101927957	LINC01572	3.73282	-0.418549	6.93546	8.69353e-08	3.48341e-06
1821	1821	DRP2	2.66638	0.682217	6.93024	8.76756e-08	3.49699e-06
7059	7059	THBS3	3.76233	4.07371	6.91879	9.076e-08	3.57524e-06
22924	22925	PLA2R1	2.44901	3.13777	6.90022	9.46723e-08	3.68334e-06
1008	1008	CDH10	5.53464	0.575329	6.87441	1.04525e-07	4.00411e-06
23552	23553	HYAL4	2.3777	2.8504	6.84451	1.09249e-07	4.16479e-06
2619	2619	GAS1	4.65771	3.86806	6.8312	1.14972e-07	4.32821e-06
400685	400696	LGALS17A	2.11941	0.938491	6.80796	1.20023e-07	4.49893e-06
57172	57175	CORO1B	3.81244	-0.0193156	6.80928	1.20382e-07	4.5027e-06
128853	128859	BPIFB6	3.4069	1.43722	6.80026	1.22834e-07	4.54564e-06
7802	7802	DNALI1	2.73932	3.73971	6.80092	1.22301e-07	4.54564e-06
79836	79837	PIP4K2C	5.24456	-2.70502	6.80253	1.25121e-07	4.61069e-06
80818	80820	EEPD1	2.8648	2.75929	6.79226	1.25103e-07	4.61069e-06
23312	23313	KIAA0930	2.40441	5.96434	6.77885	1.29408e-07	4.71878e-06
1602	1602	DACH1	6.5543	3.41703	6.78289	1.35683e-07	4.8762e-06
27285	27286	SRPX2	4.46847	1.06259	6.73458	1.47199e-07	5.23608e-06
3481	3481	IGF2	3.91538	5.12958	6.72359	1.50403e-07	5.32832e-06
4953	4953	ODC1	2.3915	7.40279	6.71874	1.51165e-07	5.34442e-06
5998	5998	RGS3	2.2417	3.951	6.66376	1.74296e-07	5.96854e-06
114987	114990	VASN	2.87557	1.84275	6.64427	1.83523e-07	6.22336e-06
5746	5746	PTH2R	3.68565	0.373647	6.64171	1.85606e-07	6.28176e-06
5764	5764	PTN	2.5399	6.09463	6.61169	1.99595e-07	6.72908e-06
349152	349160	LOC349160	4.01661	0.46048	6.59415	2.10778e-07	7.04298e-06
400818	400823	FAM177B	2.32022	5.94174	6.58572	2.13493e-07	7.10151e-06
100131997	100132074	FOXO6	2.32974	0.0827084	6.56464	2.25543e-07	7.43786e-06
6339	6339	SCNN1D	2.32869	3.07568	6.56358	2.26166e-07	7.43786e-06
63876	63877	FAM204A	4.87715	3.35319	6.57087	2.26943e-07	7.44939e-06
8128	8128	ST8SIA2	2.73903	4.26154	6.54935	2.34857e-07	7.68022e-06
5153	5153	PDE1B	5.0732	1.14944	6.55207	2.39275e-07	7.78091e-06
57593	57594	HOMEZ	4.65803	0.782117	6.52672	2.53708e-07	8.14389e-06
23150	23151	GRAMD4	2.23716	3.32683	6.50533	2.63257e-07	8.42163e-06
100288142	100288198	HMGN3-AS1	2.98261	2.01122	6.50158	2.66244e-07	8.4529e-06
54674	54675	CRLS1	5.70112	2.18849	6.51466	2.6757e-07	8.47954e-06
166614	166647	ADGRA3	5.17109	2.36865	6.48109	2.88752e-07	9.03712e-06
9077	9077	DIRAS3	5.88503	-2.38843	6.4818	2.9298e-07	9.15168e-06
2053	2053	EPHX2	2.33551	4.06846	6.45788	2.9804e-07	9.29309e-06
25827	25828	TXN2	2.14076	3.23851	6.45336	3.01548e-07	9.38569e-06
56849	56850	GRIPAP1	2.81606	1.87783	6.40362	3.43857e-07	1.04415e-05
4776	4776	NFATC4	2.51785	5.67365	6.39378	3.52601e-07	1.06514e-05
162968	162972	ZNF550	2.95455	1.30743	6.39321	3.53539e-07	1.06612e-05
221662	221687	RNF182	4.12761	2.01871	6.38796	3.62073e-07	1.08435e-05
134111	134121	C5orf49	2.6443	1.93718	6.34058	4.05546e-07	1.19112e-05
26140	26145	IRF2BP1	2.41683	4.52243	6.34008	4.05923e-07	1.19112e-05
10150	10152	ABI2	3.68811	3.21154	6.33252	4.16737e-07	1.2108e-05
5455	5455	POU3F3	6.03622	3.04706	6.33743	4.30288e-07	1.23966e-05
101927480	101927487	LINC01609	3.6143	3.5713	6.3141	4.37131e-07	1.24905e-05
4093	4093	SMAD9	3.47085	2.59129	6.29397	4.60345e-07	1.29625e-05
199731	199745	THAP8	2.15397	4.62482	6.27458	4.82155e-07	1.34895e-05
221421	221424	LRRC73	2.97094	0.172792	6.27233	4.85843e-07	1.35275e-05
7162	7162	TPBG	3.80556	6.57416	6.2683	4.94193e-07	1.37143e-05
113675	113691	TUBA3FP	4.55494	0.956322	6.26843	4.99481e-07	1.37971e-05
1271	1271	CNTFR	2.3591	5.83424	6.25482	5.07993e-07	1.39879e-05
90673	90678	LRSAM1	2.14874	2.87914	6.24231	5.24945e-07	1.42742e-05
646851	646862	RNF225	3.03203	3.1641	6.22805	5.46173e-07	1.47138e-05
51171	51172	NAGPA	2.75044	2.81341	6.22388	5.51614e-07	1.47917e-05
147670	147685	C19orf18	3.14503	0.066883	6.22241	5.54697e-07	1.48516e-05
56100	56101	PCDHGB5	2.89011	5.30506	6.19651	5.93234e-07	1.56528e-05
64150	64151	NCAPG	5.09844	0.564789	6.17796	6.41691e-07	1.66687e-05
126299	126306	JSRP1	2.03846	4.03721	6.15535	6.60414e-07	1.7003e-05
114990	114991	ZNF618	3.43242	3.0668	6.15222	6.69155e-07	1.71017e-05
83648	83650	SLC35G5	4.63289	2.04833	6.15725	6.71441e-07	1.7135e-05
8633	8633	UNC5C	4.70893	4.50659	6.15172	6.82372e-07	1.73378e-05
387856	387882	C12orf75	4.54584	0.696784	6.14975	6.83817e-07	1.73492e-05
23220	23221	RHOBTB2	2.84386	5.96983	6.12986	7.07462e-07	1.78195e-05
57452	57453	DSCAML1	2.72408	4.02612	6.11375	7.38008e-07	1.83764e-05
6604	6604	SMARCD3	2.91331	3.94522	6.10878	7.48305e-07	1.85521e-05
100131017	100131089	SRP14-DT	2.01922	5.22179	6.10216	7.60251e-07	1.87694e-05
375341	375346	STIMATE	2.73076	1.93727	6.09545	7.7468e-07	1.90178e-05
11259	11260	XPOT	4.70845	1.32637	6.10003	7.82814e-07	1.91905e-05
1490	1490	CCN2	3.39147	5.6174	6.04515	8.886e-07	2.13927e-05
1047	1047	CLGN	3.70616	2.0654	6.03887	9.06415e-07	2.17315e-05
6662	6662	SOX9	3.21681	5.34421	6.03503	9.11576e-07	2.17953e-05
5077	5077	PAX3	6.01316	4.08319	6.04295	9.40847e-07	2.22521e-05
54511	54512	EXOSC4	5.24003	-0.342504	6.03591	9.39644e-07	2.22521e-05
84460	84461	NEURL4	3.04297	2.82484	6.0222	9.42173e-07	2.22521e-05
84695	84696	ABHD1	3.69333	3.85001	6.0171	9.60315e-07	2.25583e-05
6744	6744	ITPRID2	2.01414	5.29914	6.00967	9.71678e-07	2.27292e-05
55258	55259	DNAI7	2.05275	4.07927	6.00502	9.83781e-07	2.29549e-05
9586	9587	MAD2L1BP	2.60291	3.39337	6.00409	9.86923e-07	2.29598e-05
1287	1287	COL4A5	2.50659	6.66737	6.00362	9.87942e-07	2.29598e-05
320	320	APBA1	3.6942	1.53968	5.98667	1.04136e-06	2.40408e-05
3491	3491	CCN1	2.38802	5.34076	5.98317	1.04291e-06	2.40449e-05
4212	4212	MEIS2	5.28975	2.44425	5.99607	1.0464e-06	2.40868e-05
105379444	105755953	LINC02676	3.02973	1.34559	5.96452	1.0983e-06	2.51226e-05
1756	1756	DMD	2.24543	5.96538	5.96407	1.09707e-06	2.51226e-05
728577	728586	CCDC192	4.71107	3.38702	5.96461	1.12318e-06	2.53918e-05
84210	84215	ZNF541	6.19856	-2.68615	5.9775	1.12687e-06	2.54421e-05
9480	9481	SLC25A27	4.19833	3.55683	5.947	1.16588e-06	2.61119e-05
64582	64591	TSPY2	2.77652	0.822379	5.94129	1.16702e-06	2.61119e-05
7035	7035	TFPI	3.96945	3.59449	5.92189	1.24222e-06	2.74074e-05
2027	2027	ENO3	2.1436	4.66889	5.91741	1.24208e-06	2.74074e-05
166336	166348	KBTBD12	2.14635	3.49507	5.91381	1.25408e-06	2.76341e-05
497190	497258	BDNF-AS	5.31236	0.607161	5.91885	1.28732e-06	2.81531e-05
57821	57822	GRHL3	2.72177	1.43654	5.89349	1.32531e-06	2.88078e-05
9638	9639	ARHGEF10	2.19122	5.18706	5.89006	1.33606e-06	2.89647e-05
84962	84964	ALKBH6	2.89657	5.26948	5.88076	1.37207e-06	2.97083e-05
58473	58475	MS4A7	4.67835	1.57997	5.88859	1.37546e-06	2.9709e-05
23366	23367	LARP1	6.02113	0.960638	5.89737	1.3901e-06	2.99499e-05
225689	245711	SPDYA	2.1676	4.32649	5.87291	1.39856e-06	3.00209e-05
84455	84456	L3MBTL3	2.08533	2.77779	5.8717	1.40301e-06	3.00419e-05
100506504	100506526	C5orf64-AS1	2.28133	1.12132	5.86294	1.43643e-06	3.0533e-05
23179	23180	RFTN1	3.38981	3.58782	5.84987	1.49522e-06	3.15135e-05
151449	151473	SLC16A14	4.96657	4.20644	5.85435	1.51747e-06	3.19439e-05
10608	10609	P3H4	2.00558	5.58027	5.84143	1.521e-06	3.1967e-05
347475	347487	CXorf66	3.87165	2.22269	5.83724	1.55545e-06	3.24299e-05
26086	26088	GGA1	2.46015	4.70064	5.82711	1.58107e-06	3.29247e-05
10133	10134	BCAP31	2.40081	4.94566	5.82575	1.58664e-06	3.30014e-05
101928521	101928535	LOC101928535	3.66395	0.386556	5.8281	1.58957e-06	3.3023e-05
81575	81576	YJU2B	3.64247	2.37437	5.81327	1.65346e-06	3.42279e-05
2200	2200	FBN1	3.85284	4.73478	5.8065	1.68842e-06	3.48274e-05
7480	7480	WNT10B	5.92039	-1.24441	5.81591	1.72561e-06	3.55105e-05
56999	57000	GSN-AS1	2.34044	4.48304	5.77625	1.81089e-06	3.70033e-05
90342	90353	CTU1	2.86458	0.47353	5.75106	1.94026e-06	3.90968e-05
113691	113730	KLHDC7B	2.86645	1.46753	5.73902	2.00387e-06	4.02389e-05
730005	730013	ABCC6P2	2.6152	1.97085	5.73781	2.00837e-06	4.0283e-05
57480	57481	KIAA1210	4.40257	4.05138	5.72777	2.10552e-06	4.18941e-05
115557	115560	ZNF501	3.41152	3.9497	5.71714	2.13367e-06	4.24058e-05
26509	26511	CHIC2	3.34987	3.76154	5.71501	2.1446e-06	4.25744e-05
201134	201140	DHRS7C	2.22401	2.88645	5.71131	2.15438e-06	4.27199e-05
395	395	ARHGAP6	3.55766	0.874324	5.71052	2.17544e-06	4.30885e-05
3725	3725	JUN	2.58766	5.47117	5.66699	2.42787e-06	4.70197e-05
57332	57333	RCN3	2.8411	1.9547	5.65853	2.48614e-06	4.78822e-05
29799	29800	ZDHHC1	2.25717	4.99168	5.6386	2.61822e-06	5.0039e-05
84984	84985	FAM83A	2.75246	1.6244	5.6298	2.68439e-06	5.10796e-05
1363	1363	CPE	4.15981	5.01972	5.62938	2.73076e-06	5.18488e-05
648	648	BMI1	3.15985	3.80867	5.61108	2.83e-06	5.3296e-05
343035	343052	LOC343052	5.87041	-1.93382	5.61657	2.95171e-06	5.52614e-05
414918	414919	C8orf82	4.16781	2.4585	5.5918	3.02225e-06	5.64003e-05
23491	23492	CBX7	2.39956	1.76398	5.58255	3.04417e-06	5.66879e-05
118429	118430	MUCL1	2.35544	4.43099	5.57864	3.07602e-06	5.7098e-05
9149	9149	DYRK1B	2.24483	4.06801	5.57511	3.10484e-06	5.73291e-05
284023	284029	LINC00324	2.38121	1.10678	5.57183	3.13305e-06	5.74832e-05
283417	283420	CLEC9A	2.55866	1.72836	5.56844	3.1631e-06	5.79736e-05
339541	339559	ZFP69	4.43792	0.195151	5.56312	3.28349e-06	5.94302e-05
51209	51213	LUZP4	2.91437	0.60824	5.55353	3.29786e-06	5.95666e-05
56892	56893	UBQLN4	4.72771	-0.315488	5.55442	3.38413e-06	6.07471e-05
1294	1294	COL7A1	2.01857	4.7081	5.54246	3.38896e-06	6.07712e-05
283971	283985	FADS6	4.08025	0.379442	5.54446	3.42814e-06	6.12292e-05
9760	9761	MLEC	2.22047	3.4415	5.53771	3.43312e-06	6.12292e-05
1471	1471	CST3	2.34599	4.31352	5.52701	3.53404e-06	6.26636e-05
57519	57520	HECW2	2.20021	4.83295	5.52502	3.5522e-06	6.29216e-05
26166	26167	PCDHB5	5.41376	-2.20686	5.54213	3.56304e-06	6.30035e-05
60677	60678	EEFSEC	4.96256	-1.79547	5.53745	3.56405e-06	6.30035e-05
143686	143689	PIWIL4	2.02057	7.78275	5.51824	3.61697e-06	6.38095e-05
5071	5071	PRKN	3.13355	1.02446	5.51602	3.65404e-06	6.42684e-05
9481	9482	STX8	2.12609	2.74489	5.51281	3.67056e-06	6.44937e-05
7507	7507	XPA	2.06645	2.68072	5.50954	3.70278e-06	6.49944e-05
6376	6376	CX3CL1	3.25049	1.01806	5.51046	3.71307e-06	6.51095e-05
107985781	107986277	LOC107986277	4.9982	-1.93364	5.52189	3.72082e-06	6.5155e-05
79966	79968	WDR76	4.27565	4.18666	5.51531	3.72314e-06	6.5155e-05
4826	4826	NNAT	3.01907	6.0953	5.50388	3.77205e-06	6.58126e-05
8349	8349	H2BC21	2.08819	3.01444	5.50148	3.78404e-06	6.589e-05
6622	6622	SNCA	2.88783	2.37936	5.49646	3.84475e-06	6.68136e-05
650	650	BMP2	3.89473	1.64959	5.49296	3.92632e-06	6.76869e-05
80031	80032	ZNF556	3.31216	3.60305	5.48813	3.94592e-06	6.78948e-05
124602	124626	ZPBP2	3.73963	1.10834	5.46973	4.16994e-06	7.03602e-05
201514	201516	ZSCAN4	2.21023	2.15815	5.46314	4.19594e-06	7.05939e-05
8506	8506	CNTNAP1	2.17073	5.36487	5.46228	4.20544e-06	7.06854e-05
4130	4130	MAP1A	4.91688	3.87552	5.47213	4.24855e-06	7.12639e-05
9127	9127	P2RX6	4.05084	0.209803	5.46089	4.29374e-06	7.18234e-05
91409	91419	ATP23	2.27672	2.48913	5.4116	4.82147e-06	7.87612e-05
56896	56897	WRNIP1	4.14851	5.59682	5.40487	5.00581e-06	8.12674e-05
79937	79939	SLC35E1	2.94228	4.56856	5.39731	5.02454e-06	8.13919e-05
27156	27158	NDOR1	3.85858	-1.91687	5.39549	5.10629e-06	8.24098e-05
1288	1288	COL4A6	3.34394	5.91448	5.3844	5.22236e-06	8.35099e-05
6489	6489	ST8SIA1	3.73629	1.48367	5.38492	5.24361e-06	8.37728e-05
747	747	DAGLA	2.45074	2.54823	5.37448	5.33105e-06	8.5014e-05
441631	441639	OR9K2	2.55869	3.91083	5.35777	5.57892e-06	8.824e-05
1644	1644	DDC	5.9525	-2.06668	5.38254	5.58764e-06	8.82978e-05
5971	5971	RELB	2.53991	2.86685	5.3531	5.6493e-06	8.88019e-05
10858	10859	LILRB1	2.42457	2.28116	5.3524	5.65798e-06	8.88456e-05
145483	145497	LRRC74A	2.83196	1.12099	5.34672	5.75544e-06	9.02134e-05
4837	4837	NNMT	5.90446	-2.29207	5.36235	5.89448e-06	9.18969e-05
54550	54551	MAGEL2	3.71793	2.58774	5.34038	5.91316e-06	9.21058e-05
348174	348180	CTU2	6.86117	-1.47652	5.36485	6.04108e-06	9.38467e-05
441054	441058	LINC01667	2.53706	0.439313	5.32523	6.0906e-06	9.43636e-05
54790	54793	KCTD9	3.32603	3.53565	5.32659	6.10414e-06	9.44896e-05
728621	728635	DHRS4L1	2.94854	1.97742	5.32223	6.15389e-06	9.51751e-05
8642	8642	DCHS1	2.33216	6.35003	5.31985	6.17612e-06	9.54342e-05
9241	9242	MSC	5.41838	0.0693144	5.3386	6.19364e-06	9.56202e-05
10156	10157	AASS	3.24083	3.56357	5.31045	6.37019e-06	9.76538e-05
163486	163589	TDRD5	2.84529	2.30713	5.30958	6.36326e-06	9.76538e-05
81706	81786	TRIM7	4.46899	1.21213	5.31657	6.40525e-06	9.80188e-05
1796	1796	DOK1	2.66784	2.10202	5.29221	6.6623e-06	0.000101241
81788	81789	TIGD6	3.56599	3.69229	5.29265	6.71253e-06	0.000101827
100132874	100132932	FAM197Y9	4.83404	-1.10021	5.2999	6.76555e-06	0.000102364
5067	5067	CNTN3	6.09503	0.209023	5.29572	7.11284e-06	0.000107061
9289	9290	GPR55	5.35093	2.44157	5.26988	7.45298e-06	0.000110819
80757	80758	PRR7	3.21276	-0.229044	5.24542	7.59282e-06	0.000112361
284297	284306	ZNF547	2.98758	1.0721	5.24031	7.68174e-06	0.000113276
53340	53342	IL17D	2.16924	2.97011	5.23594	7.74464e-06	0.000113627
100506274	100506286	TBC1D8-AS1	2.42287	0.363445	5.22392	8.00469e-06	0.000116657
7567	7567	ZNF19	2.0169	1.75605	5.21763	8.13601e-06	0.000118247
5362	5362	PLXNA2	3.17691	3.63526	5.21181	8.31261e-06	0.00012024
8641	8641	PCDHGB4	2.15233	5.27453	5.20714	8.37118e-06	0.000120869
57577	57578	UNC79	2.9059	2.32178	5.20404	8.46807e-06	0.000121982
89849	89853	MVB12B	2.27317	4.8497	5.20082	8.51724e-06	0.00012229
1946	1946	EFNA5	2.6683	5.63371	5.19649	8.62949e-06	0.00012339
2043	2043	EPHA4	3.39295	4.38098	5.18513	8.95921e-06	0.000127062
56122	56123	PCDHB13	2.39089	2.73565	5.18069	8.99631e-06	0.000127484
6546	6546	SLC8A1	2.75669	1.86786	5.17492	9.15257e-06	0.000129383
1496	1496	CTNNA2	3.53404	3.38849	5.17596	9.20377e-06	0.000129791
400986	400997	ACOXL-AS1	2.24734	2.49175	5.17009	9.25459e-06	0.000130402
54413	54414	SIAE	2.084	4.82642	5.15836	9.55049e-06	0.000133279
80714	80723	SLC35G2	2.92596	0.782698	5.15544	9.65987e-06	0.000134113
9625	9626	GUCA1C	3.28048	1.86012	5.1512	9.80753e-06	0.000135241
27254	27255	CNTN6	3.56352	-0.56843	5.14763	9.94331e-06	0.000136681
3748	3748	KCNC3	2.62957	3.35866	5.11881	1.06457e-05	0.000145081
9379	9380	GRHPR	2.62422	2.97001	5.11874	1.06473e-05	0.000145081
128077	128153	SPATA17	4.37758	3.288	5.12481	1.0762e-05	0.000146206
9381	9382	COG1	5.7836	0.0622319	5.13977	1.07799e-05	0.000146335
57336	57337	SENP7	2.13688	2.7987	5.10565	1.10146e-05	0.000149172
100506433	100506457	MIR3681HG	2.66526	1.8955	5.10277	1.112e-05	0.000150249
129880	129881	CFAP210	3.73234	1.51057	5.09424	1.15275e-05	0.000154557
58494	58495	OVOL2	3.70214	2.97887	5.08302	1.18774e-05	0.00015866
129080	129138	ANKRD54	2.99161	2.7342	5.0793	1.1879e-05	0.00015866
100874238	100874249	DENND5B-AS1	4.54761	-1.99352	5.08916	1.19123e-05	0.000158983
84623	84624	FNDC1	3.01976	0.910561	5.07605	1.19872e-05	0.00015986
9706	9708	PCDHGA8	2.09586	5.29566	5.06584	1.22667e-05	0.000163088
3398	3398	ID2	2.34773	5.91668	5.06289	1.23713e-05	0.000164228
440836	440854	CAPN14	5.39073	-0.930536	5.08319	1.24211e-05	0.000164764
7128	7128	TNFAIP3	2.75472	3.56165	5.06142	1.24445e-05	0.000164949
89876	89882	TPD52L3	4.87636	1.44815	5.07252	1.25836e-05	0.000166539
113540	113612	CYP2U1	2.54335	0.652884	5.05409	1.26786e-05	0.000167669
56125	56126	PCDHB10	4.51796	1.52632	5.06093	1.28542e-05	0.000169612
387640	387644	FAM238C	2.03504	5.2199	5.04513	1.29725e-05	0.00017065
219670	219681	ARMC3	5.51893	-1.45436	5.06474	1.31192e-05	0.000171943
1837	1837	DTNA	2.35467	4.44378	5.0397	1.31728e-05	0.000172503
441381	441389	LINC01239	4.84345	-0.5389	5.05489	1.31904e-05	0.000172604
55026	55027	HEATR3	5.06102	0.0204241	5.05281	1.33545e-05	0.000174074
23026	23028	KDM1A	5.00179	0.350486	5.05028	1.34222e-05	0.000174588
29114	29115	SAP30BP	4.77764	3.05795	5.04584	1.3494e-05	0.00017513
29944	29945	ANAPC4	2.09912	3.12487	5.02445	1.37203e-05	0.000177671
80069	80070	ADAMTS20	2.72401	-0.46999	5.01649	1.4052e-05	0.000180758
2938	2938	GSTA1	4.38582	-3.24625	5.02288	1.42078e-05	0.000182358
57801	57804	POLD4	4.50884	1.31527	5.02202	1.42888e-05	0.000183127
80206	80207	OPA3	4.24686	3.84708	5.01518	1.44566e-05	0.000184735
220441	220729	SDHAP4	3.00357	4.67263	4.99371	1.49818e-05	0.000189915
55214	55215	FANCI	2.3876	3.77843	4.99186	1.49958e-05	0.000189954
441094	441150	C6orf226	2.9373	2.82978	4.98978	1.51324e-05	0.000191406
168544	168620	BHLHA15	7.15881	1.61927	5.02345	1.5556e-05	0.000195911
3913	3913	LAMB2	2.09863	7.05502	4.97163	1.58294e-05	0.00019878
28968	28969	BZW2	2.38367	2.25212	4.96201	1.6258e-05	0.000203138
728130	728137	TSPY3	2.36582	1.78478	4.96136	1.62858e-05	0.00020334
161253	161291	TMEM30B	2.90114	0.711056	4.95483	1.66303e-05	0.000206458
80127	80128	TRIM46	3.01983	0.722359	4.9517	1.67923e-05	0.000207581
641518	641649	TMEM91	4.38042	-1.4965	4.95877	1.69177e-05	0.000208882
728464	728485	LOC728485	5.32971	0.633913	4.96761	1.70046e-05	0.000209611
8321	8321	FZD1	5.66104	3.37438	4.9458	1.82569e-05	0.00022222
113177	113178	SCAMP4	3.61392	0.078427	4.90641	1.91597e-05	0.000231912
100506885	100506907	CFAP100-DT	3.67113	-0.760963	4.90535	1.92362e-05	0.000232676
107985911	107986443	LINCADL	4.86554	-2.24746	4.91399	1.93936e-05	0.000234256
144535	144568	A2ML1	3.17981	-0.447279	4.89306	1.97254e-05	0.000237605
128553	128602	C20orf85	5.79455	0.761642	4.91816	1.97868e-05	0.000237918
4858	4858	NOVA2	4.01061	3.75497	4.89592	1.98857e-05	0.000238382
101060684	101101773	LINC00609	2.11751	4.99725	4.88445	2.00435e-05	0.000239748
57144	57146	LDAF1	3.23478	0.267732	4.88389	2.02382e-05	0.000241611
120379	120400	NXPE1	3.45308	-0.549082	4.88441	2.02797e-05	0.000241941
4118	4118	MAL	3.89591	-2.16872	4.87771	2.08398e-05	0.000247775
2982	2982	GUCY1A1	5.61691	-1.70195	4.89371	2.10264e-05	0.000249483
100506421	100506433	LINC00648	5.93655	0.828392	4.89514	2.11836e-05	0.000251006
26272	26273	FBXO3	2.16356	0.644576	4.85499	2.17101e-05	0.000256373
730112	730130	TMEM229A	3.36476	-1.59807	4.83985	2.28545e-05	0.00026789
253827	253832	ZDHHC20	4.88055	1.38691	4.83607	2.40087e-05	0.000279727
220136	220158	GTSCR1	2.59401	-0.77605	4.81744	2.4075e-05	0.000280125
57061	57062	DDX24	5.76494	-3.69238	4.84269	2.4312e-05	0.000282693
2487	2487	FRZB	4.3366	4.40713	4.81652	2.49041e-05	0.000287905
57730	57731	SPTBN4	2.18159	2.98293	4.8024	2.50326e-05	0.000288953
10046	10047	CST8	4.71232	0.668069	4.81557	2.5255e-05	0.000291327
79645	79646	PANK3	3.7075	0.35333	4.79838	2.57504e-05	0.0002954
163115	163126	EID2	3.41565	0.722579	4.79261	2.60061e-05	0.000297822
10003	10004	NAALADL1	2.32953	4.4508	4.78607	2.6176e-05	0.000299375
84913	84914	ZNF587	3.32361	1.63406	4.78921	2.6205e-05	0.000299511
4684	4684	NCAM1	2.67708	5.11674	4.7756	2.69802e-05	0.000306591
254050	254065	BRWD3	3.3886	-0.768962	4.7779	2.70531e-05	0.000307094
84159	84162	BLTP1	2.0507	3.79421	4.76564	2.76444e-05	0.000312682
286204	286205	SCAI	6.67108	3.55428	4.80755	2.76819e-05	0.000312785
162514	162515	SLC16A11	3.46011	1.76842	4.76482	2.8068e-05	0.000315222
283933	283948	NHLRC4	3.21555	-0.734044	4.76188	2.8175e-05	0.00031622
51661	51663	ZFR	2.39397	3.47031	4.7585	2.8212e-05	0.000316228
151354	151393	RMDN2	3.90147	1.94436	4.76601	2.8248e-05	0.000316429
168090	168374	ZNF92	5.92287	0.0809712	4.78232	2.88599e-05	0.000321835
164045	164091	PAQR7	2.19931	2.48781	4.7471	2.90766e-05	0.000323661
1558	1558	CYP2C8	2.21431	0.806861	4.73682	2.98979e-05	0.000331923
56130	56131	PCDHB4	2.504	0.242468	4.73188	3.03366e-05	0.000336152
389524	389541	LAMTOR4	3.41941	2.56155	4.73032	3.08017e-05	0.000340009
146760	146771	TCAM1P	5.42274	2.00542	4.74833	3.11057e-05	0.00034293
56124	56125	PCDHB11	3.66632	1.28034	4.72268	3.16071e-05	0.000347465
5174	5174	PDZK1	4.80009	-2.52339	4.7291	3.20809e-05	0.0003519
200373	200403	VWA3B	3.68408	0.308839	4.71703	3.21098e-05	0.000351996
375593	375607	NAT16	2.33625	1.09189	4.70804	3.23327e-05	0.000353995
57689	57690	TNRC6C	4.61327	0.427221	4.71675	3.29786e-05	0.000359711
81615	81616	ACSBG2	3.66631	0.375881	4.70096	3.35307e-05	0.000364455
4987	4987	OPRL1	2.06131	2.09717	4.67651	3.51848e-05	0.000380205
219621	219623	TMEM26	4.91421	-3.14739	4.69469	3.53833e-05	0.000382114
51673	51676	ASB2	5.06568	0.806353	4.68665	3.63629e-05	0.000390274
64093	64094	SMOC2	5.94499	2.915	4.6957	3.66415e-05	0.00039254
285755	285758	MROCKI	2.54597	0.398064	4.66061	3.68026e-05	0.000394023
83756	83758	RBP5	4.39559	-2.43737	4.66807	3.74063e-05	0.000398528
23604	23607	CD2AP	3.19785	1.19753	4.65355	3.77916e-05	0.000402142
112268389	112840934	NGF-AS1	2.51559	1.42306	4.64423	3.84628e-05	0.000406553
22915	22916	NCBP2	6.3865	3.52581	4.67834	3.90818e-05	0.000412346
116966	116969	ART5	2.05366	3.48292	4.62913	3.99948e-05	0.000420452
1501	1501	CTNND2	3.11111	3.78251	4.62891	4.03474e-05	0.000423138
5891	5891	MOK	2.77744	1.81662	4.62389	4.07279e-05	0.000426615
10079	10081	PDCD7	2.41971	5.30988	4.60608	4.26208e-05	0.000442982
213	213	ALB	4.42622	-3.79982	4.61959	4.27392e-05	0.000443948
653140	653145	ANXA8	4.30055	-2.32273	4.61437	4.31803e-05	0.000447729
8382	8382	NME5	3.84202	-0.444663	4.60489	4.37289e-05	0.00045261
11023	11024	LILRA1	6.29472	1.14226	4.63532	4.38374e-05	0.000453463
6586	6586	SLIT3	3.72448	4.13651	4.59904	4.42981e-05	0.000457414
633	633	BGN	4.10963	3.58518	4.60177	4.44308e-05	0.000458513
79870	79871	RPAP2	5.52591	1.62879	4.61887	4.45333e-05	0.00045924
10234	10235	RASGRP2	3.65307	2.76794	4.59628	4.45539e-05	0.00045924
199223	199675	MCEMP1	2.32418	2.16739	4.5844	4.5172e-05	0.000463965
23732	23741	EID1	2.7671	2.076	4.57749	4.61727e-05	0.000473128
100505767	100505776	LINC01541	4.36096	-3.16155	4.58948	4.63016e-05	0.000473934
84557	84559	GOLGA2P2Y	2.78768	1.6779	4.57651	4.63058e-05	0.000473934
80000	80003	PCNX2	5.44035	3.69977	4.59137	4.78655e-05	0.000487893
654342	654346	LGALS9C	4.1406	-2.72282	4.57232	4.8187e-05	0.000490309
7832	7832	BTG2	2.42669	4.02805	4.55766	4.85842e-05	0.000493487
8706	8706	B3GALNT1	2.60143	2.97188	4.55158	4.94493e-05	0.000499653
23639	23640	HSPBP1	2.43784	1.8967	4.54924	4.97052e-05	0.000501657
284618	284632	LINC02800	2.63346	-0.170427	4.54386	5.05058e-05	0.000508265
84125	84126	ATRIP	3.42408	2.00128	4.54299	5.12254e-05	0.000514023
6585	6585	SLIT1	3.53349	3.46767	4.54238	5.14347e-05	0.000515827
80726	80727	TTYH3	3.48514	1.82205	4.53898	5.18547e-05	0.000518845
5799	5799	PTPRN2	3.73602	3.08158	4.51733	5.53301e-05	0.000549517
79740	79741	CCDC7	3.33631	0.843073	4.5107	5.58123e-05	0.000553676
7471	7471	WNT1	6.28821	-2.52979	4.54307	5.64821e-05	0.000559683
347549	347686	SNORD64	2.01965	1.57372	4.49988	5.67042e-05	0.000561565
79153	79154	DHRS11	2.63394	0.9465	4.50046	5.6794e-05	0.000562135
8277	8277	TKTL1	5.67461	0.258306	4.53104	5.69934e-05	0.000563395
347252	347273	CAVIN4	2.49099	6.32225	4.49803	5.71013e-05	0.000563895
100271927	100286922	LOC100286922	2.74456	3.34018	4.49602	5.75426e-05	0.000566648
3696	3696	ITGB8	3.53555	3.00877	4.49662	5.82391e-05	0.000572214
154796	154807	VKORC1L1	3.00496	5.13512	4.4925	5.8289e-05	0.000572382
4242	4242	MFNG	3.51137	1.26414	4.48028	6.08454e-05	0.000595138
51196	51199	NIN	3.28042	1.44567	4.46842	6.25173e-05	0.000610121
92092	92104	TTC30A	2.03487	2.88192	4.46177	6.28469e-05	0.00061231
56098	56099	PCDHGB7	2.09567	4.63468	4.45819	6.34659e-05	0.000616617
340390	340393	TMEM249	3.79919	-1.02493	4.46649	6.36324e-05	0.00061789
89780	89781	HPS4	7.15453	1.66075	4.50044	6.56804e-05	0.000634595
339327	339344	MYPOP	2.46104	1.62714	4.4441	6.6038e-05	0.000637696
23213	23214	XPO6	3.07754	6.18073	4.44516	6.63323e-05	0.000639829
9768	9770	RASSF2	2.45023	2.35683	4.43973	6.68167e-05	0.000643078
388419	388428	PVALEF	5.70978	1.38349	4.46078	6.92066e-05	0.000659885
50944	50945	TBX22	3.13341	3.3168	4.42593	6.99417e-05	0.000664713
7782	7782	SLC30A4	3.03807	0.522044	4.42353	7.02813e-05	0.000667045
1397	1397	CRIP2	3.02903	2.77573	4.42337	7.03019e-05	0.000667045
84063	84064	HDHD2	2.35248	2.3353	4.41911	7.0596e-05	0.000669108
164395	164592	CCDC116	4.62136	-1.98541	4.43049	7.20879e-05	0.000679552
2911	2911	GRM1	4.28122	-0.948065	4.42167	7.29628e-05	0.000686686
2823	2823	GPM6A	3.49053	3.20146	4.41285	7.30144e-05	0.0006868
79745	79746	ECHDC3	3.455	1.19307	4.40993	7.35323e-05	0.000690001
5081	5081	PAX7	6.59321	2.6224	4.42954	7.81171e-05	0.000727729
122616	122618	PLD4	2.30385	2.38509	4.3811	7.81918e-05	0.000728036
11244	11245	GPR176	2.83219	3.13611	4.38229	7.83211e-05	0.00072885
127700	127703	C1orf216	2.42958	1.72828	4.376	7.93335e-05	0.000737091
158326	158358	KIAA2026	2.10998	4.33047	4.36385	8.18419e-05	0.000757261
163051	163059	ZNF433	2.80437	2.18191	4.36372	8.23147e-05	0.000760735
4908	4908	NTF3	3.06917	-0.182734	4.36154	8.31448e-05	0.000767951
1850	1850	DUSP8	2.86737	3.13482	4.35761	8.37562e-05	0.000772827
255082	255101	CFAP65	2.77461	0.862956	4.35644	8.39147e-05	0.000773758
1646	1646	AKR1C2	2.54472	0.172283	4.35279	8.45329e-05	0.000778346
100996255	100996291	LINC01993	4.33508	-2.29672	4.36424	8.54722e-05	0.000786164
414149	414152	C10orf105	2.00061	3.12085	4.34599	8.58488e-05	0.00078838
200958	200959	GABRR3	2.90157	0.0601231	4.33429	8.92426e-05	0.000814824
128153	128178	EDARADD	3.12311	0.818115	4.33375	8.97157e-05	0.000817858
23414	23415	KCNH4	3.89817	-0.832637	4.34064	8.98192e-05	0.000818373
4036	4036	LRP2	5.20727	3.82157	4.3564	9.02782e-05	0.000821697
283932	283933	ZNF843	2.51478	1.15708	4.31833	9.27294e-05	0.000836581
169270	169355	IDO2	2.426	0.880871	4.31032	9.46817e-05	0.000850955
7223	7223	TRPC4	4.77334	1.3311	4.32576	9.64827e-05	0.000864624
5813	5813	PURA	2.51481	1.71021	4.3022	9.68453e-05	0.000866982
4625	4625	MYH7	5.35802	-3.45549	4.33088	9.73995e-05	0.000870601
2747	2747	GLUD2	4.62643	-0.483823	4.31954	9.75804e-05	0.000871771
5502	5502	PPP1R1A	2.52939	3.43985	4.29722	9.81638e-05	0.000875638
3899	3899	AFF3	2.58894	3.95554	4.29245	9.94912e-05	0.00088431
340533	340542	BEX5	3.53011	0.678077	4.29528	0.000100488	0.000890447
154215	154288	KHDC3L	5.24681	-0.535656	4.31644	0.000100863	0.000893315
7852	7852	CXCR4	5.24398	2.03315	4.30977	0.000102709	0.000907359
7483	7483	WNT9A	2.72457	2.81849	4.27127	0.000105494	0.000929608
101927074	101927087	LINC02516	4.58749	-3.85758	4.275	0.000110005	0.000964703
116	116	ADCYAP1	4.90728	-0.418422	4.27665	0.000110904	0.000970894
375616	375686	SPATC1	2.6985	3.00976	4.25015	0.000111626	0.000974772
102606463	102723313	LOC102723313	2.24547	0.343296	4.24883	0.000111573	0.000974772
124152	124220	ZG16B	2.01244	3.24352	4.24784	0.000111767	0.000975516
92979	92999	ZBTB47	2.30877	2.17156	4.24272	0.000113459	0.000985834
492311	493753	COA5	3.36594	-2.07977	4.24669	0.000114103	0.00099045
140699	140700	SAMD10	2.92799	0.311913	4.24111	0.000114768	0.00099473
10873	10874	NMU	4.87309	0.725382	4.24802	0.000119745	0.00102917
7025	7025	NR2F1	4.47065	5.18288	4.24	0.000120452	0.00103423
24147	24148	PRPF6	2.34229	4.11685	4.21841	0.000121138	0.00103961
7026	7026	NR2F2	4.98391	4.11266	4.24464	0.000121402	0.00104109
55520	55521	TRIM36	2.2988	1.60606	4.2095	0.000124033	0.00105966
390874	390877	LOC390877	4.88406	-0.492126	4.22072	0.000129054	0.00109695
102682016	102723322	E2F5-DT	5.44551	-1.82258	4.22622	0.000130151	0.00110391
441666	441670	OR4M1	2.4838	-0.0689039	4.18958	0.000131035	0.00110991
100130950	100130958	SYCE1L	2.09377	0.931715	4.18859	0.000131049	0.00110991
164832	165055	CCDC138	3.38261	1.16754	4.19134	0.000132542	0.00112037
84536	84539	MCHR2	2.35756	0.686182	4.17629	0.000135642	0.0011427
79925	79927	FAM110D	3.3992	1.56695	4.18174	0.000136079	0.00114558
152007	152015	ROPN1B	2.30444	2.78531	4.1599	0.000141681	0.00118328
105371564	105371749	LOC105371749	2.54075	-1.55747	4.15607	0.000143441	0.00119683
4856	4856	CCN3	3.81535	-2.11878	4.16383	0.000144621	0.00120552
338651	338653	KCNQ1-AS1	3.44706	-1.0805	4.15742	0.000145492	0.0012122
219681	219699	UNC5B	5.30162	-0.00817833	4.1805	0.000146564	0.00121938
7007	7007	TECTA	2.70381	1.27944	4.14847	0.000146697	0.00121991
254559	254773	LYG2	3.35874	0.0555235	4.14324	0.000150791	0.00125015
100130705	100130733	LRRC70	3.319	-1.80303	4.14184	0.000151203	0.0012526
161357	161394	SAMD15	3.26022	1.16295	4.13983	0.000151797	0.00125573
25759	25763	H2AP	3.04499	4.09483	4.13338	0.000153685	0.00126954
63973	63974	NEUROD6	5.70769	-3.14701	4.16647	0.000154966	0.00127891
6509	6509	SLC1A4	3.23869	2.73544	4.12743	0.00015686	0.00129331
375190	375196	LOC375196	2.18214	2.28489	4.12134	0.000156969	0.00129358
151112	151121	LINC01854	4.28922	-3.95166	4.13575	0.000158749	0.00130642
2743	2743	GLRB	3.23265	-0.0655163	4.12267	0.00015886	0.00130671
158067	158131	OR1Q1	2.61218	-0.730408	4.1162	0.000159752	0.0013122
27289	27290	SPINK4	2.69975	1.33501	4.11456	0.000160651	0.00131834
101927043	101927056	LINC02614	2.44693	0.528016	4.11309	0.000160787	0.00131883
110806296	111188157	LYNX1-SLURP2	4.61563	-3.20865	4.12896	0.000163832	0.0013394
2662	2662	GDF10	5.19733	0.434306	4.12028	0.000171949	0.00139528
118427	118429	ANTXR2	3.80192	0.390515	4.09661	0.000173342	0.00140332
101059918	101059953	NPIPA8	3.46018	-0.357122	4.09195	0.000173618	0.0014035
92610	92659	MILIP	2.58435	2.11981	4.07507	0.000178281	0.00143464
4915	4915	NTRK2	5.08683	1.31851	4.10271	0.000179512	0.00144189
387923	387978	LINC01551	2.86795	-0.332294	4.07238	0.000180372	0.00144813
677779	677780	SCARNA11	4.48067	-2.80955	4.08943	0.000181375	0.00145484
611	611	OPN1SW	4.13969	-4.07253	4.07408	0.000186515	0.00148785
441389	441452	SPATA31C1	4.40181	-2.10574	4.0767	0.000187141	0.00149148
4016	4016	LOXL1	2.22542	4.7845	4.05446	0.000187723	0.00149475
5126	5126	PCSK2	4.02359	-0.0100527	4.06566	0.000189962	0.00150845
83854	83855	KLF16	3.51725	-2.54769	4.05836	0.000190373	0.00151033
590	590	BCHE	2.91815	3.64691	4.05162	0.000190869	0.001513
344558	344561	GPR148	3.30478	2.11352	4.04442	0.000196404	0.00155182
219970	219972	MPEG1	2.9742	-1.1256	4.03777	0.000198312	0.00156477
83538	83539	CHST9	2.12619	0.994096	4.03076	0.000199856	0.00157553
3955	3955	LFNG	3.52127	3.49574	4.03969	0.000200199	0.00157752
340665	340706	VWA2	6.05661	-2.07974	4.07796	0.000200384	0.00157827
55779	55780	ERMARD	4.11301	0.688062	4.04541	0.000201335	0.00158289
27115	27120	DKKL1	5.45832	-2.24949	4.06393	0.000202797	0.00159223
84265	84266	ALKBH7	2.07535	2.40486	4.01654	0.000207526	0.00162424
402573	402635	GRIFIN	4.21769	-2.19188	4.03441	0.000208269	0.00162932
2348	2348	FOLR1	5.31187	-2.66231	4.05075	0.000208841	0.00163307
6572	6572	SLC18A3	4.03845	-1.59475	4.02969	0.000209458	0.00163642
51617	51619	UBE2D4	3.7134	-0.262291	4.02504	0.000209578	0.00163663
10529	10531	PITRM1	3.21675	5.02536	4.01912	0.000209694	0.0016368
64579	64581	CLEC7A	5.23122	0.556378	4.04341	0.000212293	0.0016556
124857	124871	FLJ40194	4.38576	-3.01178	4.01798	0.000219236	0.00170447
149478	149483	CCDC17	2.7059	1.22616	3.9963	0.000220434	0.00171143
100505996	100506022	LINC02606	5.90141	-0.704966	4.03804	0.000221944	0.00172009
84229	84230	LRRC8C	5.00117	-2.39415	4.01887	0.00022463	0.00173616
2173	2173	FABP7	5.87717	1.66049	4.0254	0.000229481	0.0017636
399959	399967	PATE2	4.09121	3.20904	3.99667	0.000229448	0.0017636
54567	54575	UGT1A10	4.55144	-0.693403	4.00154	0.000230828	0.00177317
7135	7135	TNNI1	4.33056	-1.68337	3.99706	0.000231456	0.00177722
148398	148413	MRPL20-AS1	2.674	2.62726	3.97301	0.00023444	0.00179775
7274	7274	TTPA	3.22608	-1.51534	3.97627	0.000235257	0.00180243
3067	3067	HDC	6.04273	-2.56883	4.01727	0.000236354	0.00180845
10297	10298	PAK4	4.07098	2.64929	3.98497	0.000236614	0.00180965
9719	9720	CCDC144A	3.00335	-0.829905	3.96645	0.000240147	0.00183104
729665	729678	LINC00847	3.7999	-3.23778	3.96664	0.000245996	0.00186747
285175	285180	RUFY4	2.89585	0.506344	3.9478	0.000251789	0.00190563
219527	219537	SMTNL1	3.4229	1.02625	3.95205	0.000252502	0.00190855
102724814	102724913	LINC01899	2.60189	0.282172	3.94483	0.000252429	0.00190855
130132	130162	CLHC1	3.57244	3.63611	3.95267	0.000253331	0.001912
84217	84218	TBC1D3F	3.01393	-0.646414	3.94451	0.000254697	0.00192014
338323	338324	S100A7A	3.33558	-1.93578	3.94587	0.000256015	0.00192924
283592	283596	SNHG10	4.34856	-1.60756	3.95526	0.000259318	0.00195042
55220	55222	LRRC20	3.52714	2.59834	3.93338	0.000266366	0.00199517
440585	440590	ZYG11A	2.83933	-1.00628	3.92545	0.000266933	0.00199619
8447	8447	DOC2B	2.06926	4.09503	3.92204	0.00026678	0.00199619
442117	442179	OR1F12P	3.51649	-2.41217	3.92555	0.000271913	0.00202801
116986	116987	AGAP1	3.27688	1.18549	3.92103	0.000273124	0.00203617
219287	219293	ATAD3C	4.13396	2.50605	3.93124	0.000274177	0.00204314
167838	168002	DACT2	2.92837	-0.349201	3.91345	0.00027614	0.0020537
101927056	101927067	LINC01607	2.0569	0.618609	3.90879	0.000276301	0.0020537
51299	51300	TIMMDC1	4.87889	0.196501	3.93872	0.00027763	0.00205988
154664	154743	BMT2	4.99116	-0.595987	3.93915	0.000278728	0.00206557
80235	80237	ELL3	2.9584	0.0233372	3.90717	0.000280996	0.00207796
105377007	105377213	LOC105377213	2.56	0.089785	3.90017	0.000284072	0.00209804
254102	254122	SNX32	3.33298	3.35846	3.88723	0.000299453	0.00219675
653160	653166	OR1D4	2.33796	0.245054	3.878	0.000300439	0.0022012
117583	117584	RFFL	2.48663	2.9832	3.87208	0.000305741	0.00222857
8850	8850	KAT2B	3.25134	1.85579	3.87782	0.000306291	0.00223094
7424	7424	VEGFC	3.17208	0.127462	3.87503	0.000307856	0.00224047
110806277	111064647	CSNKA2IP	2.20983	1.83482	3.85766	0.000316686	0.00229134
11280	11281	POU6F2	2.69127	-0.176181	3.85266	0.000322973	0.0023291
1262	1262	CNGA4	2.66612	-1.16183	3.84984	0.000325238	0.00234349
102800317	103171574	LOC103171574	2.21408	2.38684	3.84207	0.000330031	0.00237312
57007	57010	CABP4	2.7111	2.37449	3.84409	0.000330517	0.00237339
51063	51065	RPS27L	2.563	-2.06861	3.84334	0.000330312	0.00237339
6775	6775	STAT4	2.24038	0.247706	3.84119	0.000330873	0.00237427
344901	344905	ATP13A5	4.07903	-3.13357	3.85778	0.000333294	0.00238772
51226	51227	PIGP	3.22847	-2.06618	3.84372	0.000335199	0.0023994
4054	4054	LTBP3	2.03803	4.86864	3.82929	0.000340956	0.00243429
100422979	100422982	MIR4286	2.41769	-1.78459	3.82951	0.000341911	0.00243842
57451	57452	GALNT16	4.71027	3.56494	3.85459	0.000345827	0.00246333
3425	3425	IDUA	2.35459	2.39419	3.82278	0.000347781	0.00247421
137872	137886	UBXN2B	2.26303	1.44746	3.82245	0.000347745	0.00247421
146857	146861	SLC35G3	2.12638	3.78019	3.8192	0.000350345	0.00248637
341019	341032	POU2AF2	3.49127	-0.832772	3.82605	0.000354472	0.00250748
54453	54454	ATAD2B	2.12898	3.35271	3.81354	0.00035563	0.0025116
285888	285905	INTS4P1	5.34748	1.09436	3.85459	0.000356328	0.00251435
146691	146705	TEPSIN	2.32974	3.94595	3.81329	0.00035651	0.00251435
7293	7293	TNFRSF4	4.56867	-3.73216	3.83896	0.000358349	0.00252467
84251	84253	GARNL3	3.23313	0.725391	3.81561	0.000361304	0.00254035
643641	643650	LINC00842	2.34777	3.64066	3.80607	0.000363448	0.00255234
3732	3732	CD82	2.16316	3.08841	3.801	0.000367687	0.00257446
85360	85363	TRIM5	2.50872	3.49682	3.79677	0.000373306	0.00260791
51334	51335	NGRN	3.92662	-1.29245	3.81153	0.000374865	0.00261461
1638	1638	DCT	4.09126	-2.91121	3.81354	0.000375499	0.00261798
399694	399697	CTXN2	3.03738	0.106941	3.79251	0.000381931	0.00265539
55553	55554	KLK15	4.8094	2.79377	3.81698	0.000384524	0.00267086
100506305	100506334	LINC00649	3.51254	-0.222644	3.78605	0.00039468	0.00273421
56129	56130	PCDHB6	3.03224	-2.1307	3.77977	0.000395003	0.00273536
8499	8499	PPFIA2	5.64233	-1.7038	3.81244	0.000404993	0.00279123
143630	143662	MUC15	4.14276	-2.41424	3.77947	0.000412344	0.00283294
9609	9610	RIN1	3.6174	2.02695	3.76923	0.000414432	0.00284392
18	18	ABAT	2.25231	5.17422	3.7449	0.000426601	0.00291023
284312	284323	ZNF780A	2.19393	1.33598	3.74233	0.000429244	0.00292369
345557	345611	IRGM	4.20952	-2.12604	3.76512	0.000429808	0.00292623
105372030	105372143	LOC105372143	3.95571	-2.86781	3.75904	0.000431907	0.00293495
9620	9622	KLK4	2.21413	6.21562	3.74006	0.000431894	0.00293495
10123	10124	ARL4A	3.8419	5.35685	3.75702	0.000432114	0.00293521
80274	80279	CDK5RAP3	3.34655	4.10037	3.74867	0.000433309	0.00293777
284904	284930	EPIC1	2.79504	-1.57291	3.74269	0.000433044	0.00293777
9420	9421	HAND1	4.01253	1.02882	3.75695	0.000435418	0.00294732
81029	81030	ZBP1	2.19597	3.50866	3.735	0.000437601	0.00295864
26270	26271	FBXO5	2.06213	-0.24852	3.73227	0.000440283	0.00297332
90506	90507	SCRN2	3.68939	-2.03682	3.74386	0.000444709	0.00299972
2070	2070	EYA4	4.76534	0.0917333	3.76138	0.00044569	0.00300091
9940	9941	EXOG	4.39547	0.0700422	3.75497	0.000445487	0.00300091
8029	8029	CUBN	3.36663	0.429523	3.73829	0.000445747	0.00300091
105372269	105372412	LOC105372412	2.09398	-0.455339	3.72774	0.00044566	0.00300091
4135	4135	MAP6	5.98951	3.1822	3.77922	0.000450382	0.00302978
285834	285848	PNPLA1	4.2708	-3.6512	3.74516	0.000454688	0.00305286
100529251	100532726	NDUFC2-KCTD14	2.27492	-0.407154	3.71379	0.000463071	0.0030984
100505696	100505724	KRTAP9-7	2.1199	1.88067	3.70651	0.0004713	0.00314741
4487	4487	MSX1	5.59821	2.4865	3.75523	0.000471774	0.00314937
101926955	101926966	LINC01804	2.92404	-2.64903	3.70879	0.000475161	0.00316109
157773	157777	MCMDC2	2.25316	-0.301316	3.70395	0.000475068	0.00316109
642987	643008	SMIM5	2.44704	-0.364656	3.70342	0.000476961	0.00317185
5507	5507	PPP1R3C	2.82369	0.881753	3.70508	0.000478562	0.00318083
51127	51128	SAR1B	2.48263	1.50005	3.7009	0.000480407	0.00318869
55335	55336	FBXL8	2.17987	2.18799	3.69666	0.000483887	0.00320738
55815	55816	DOK5	3.35729	0.0818737	3.70578	0.000485732	0.00321791
23418	23420	NOMO1	5.35048	-2.39885	3.72989	0.00049916	0.00328936
3371	3371	TNC	2.36602	4.3798	3.68426	0.00050097	0.00330004
79940	79943	ZNF696	3.9726	3.30472	3.70167	0.000503765	0.0033172
1960	1960	EGR3	3.88657	-2.46149	3.69779	0.000507043	0.00333249
400043	400073	C12orf76	3.54154	-1.1942	3.68956	0.0005107	0.00335273
389170	389177	TMEM212	3.99451	-2.33022	3.69467	0.000513773	0.0033691
3434	3434	IFIT1	2.08536	1.97016	3.67121	0.000516829	0.00338151
2028	2028	ENPEP	3.12102	0.820621	3.67882	0.000517361	0.0033823
26154	26155	NOC2L	4.14602	-3.48921	3.69153	0.000521744	0.00340344
254956	254973	OR1L4	4.04667	-3.80599	3.68928	0.000522461	0.00340684
4211	4211	MEIS1	5.48356	0.723047	3.71375	0.000524745	0.00341918
7903	7903	ST8SIA4	3.53788	2.41753	3.67433	0.00053168	0.00345533
339416	339442	LINC01343	2.88047	1.01225	3.66433	0.000533608	0.00346408
1463	1463	NCAN	2.48481	3.27836	3.65935	0.000535803	0.00347564
377007	377630	USP17L2	3.43177	-3.03711	3.66937	0.000536444	0.00347721
22861	22862	FNDC3A	3.05587	-0.652353	3.66115	0.000540916	0.00350099
100131434	100131496	LOC100131496	3.29873	0.0675731	3.66233	0.000543769	0.00351684
84630	84631	SLITRK2	4.25039	0.386128	3.67727	0.000544687	0.00352107
238	238	ALK	4.26184	-2.40226	3.67456	0.000548953	0.00354249
57348	57369	GJD2	2.39106	5.04905	3.64954	0.000548912	0.00354249
7134	7134	TNNC1	3.20365	-1.10734	3.65709	0.000549458	0.00354443
56603	56605	ERO1B	2.91202	0.167732	3.65295	0.000550322	0.00354869
440503	440515	ZNF506	2.75454	-0.597617	3.64987	0.000552467	0.00355989
971	971	CD72	2.10115	1.06626	3.6448	0.000553872	0.00356757
658	658	BMPR1B	3.13249	1.68251	3.6524	0.000554943	0.00357188
221	221	ALDH3B1	2.84519	-1.49423	3.64316	0.00056362	0.00361838
135138	135152	B3GAT2	3.2072	-1.92818	3.64108	0.000573257	0.00366539
7477	7477	WNT7B	6.57559	1.34702	3.69919	0.000574407	0.00366952
645811	645832	SEBOX	3.73992	-0.387644	3.63597	0.000593712	0.00378093
100506834	100506866	TTN-AS1	4.44495	-3.26127	3.63807	0.000610585	0.00387705
9628	9629	CLCA3P	2.59185	0.45443	3.60822	0.00061388	0.00389655
266727	266740	MAGEA2B	3.53795	3.85751	3.61599	0.000620506	0.0039316
158381	158399	ZNF483	3.18852	-2.95325	3.61076	0.00062053	0.0039316
727909	727910	TLCD2	5.4747	-2.65243	3.65055	0.000621799	0.00393694
387597	387601	SLC22A25	5.74747	3.70476	3.65123	0.000629017	0.00397526
90050	90060	CCDC120	6.19564	-2.30804	3.65629	0.000633867	0.00399866
104326051	104355139	LINC01397	2.51439	-1.42821	3.59076	0.000641528	0.00403822
29958	29959	NRBP1	2.69335	-1.19495	3.5913	0.000643183	0.00404462
3081	3081	HGD	4.1824	-2.6424	3.61111	0.000647598	0.00406322
79825	79827	CLMP	6.27499	-0.750978	3.64822	0.000650209	0.0040752
338817	338862	LINC00550	2.25775	-0.354523	3.57857	0.000659454	0.00411982
2307	2307	FOXS1	4.06912	-3.05452	3.59617	0.000670112	0.00417696
63951	63967	CLSPN	3.0322	3.15998	3.57929	0.000670373	0.00417696
225	225	ABCD2	4.1512	-2.30279	3.59466	0.000675525	0.00420514
414328	414332	LCN10	2.70863	-0.249671	3.57015	0.000680029	0.00422413
220416	220441	RNF152	3.70588	-3.20985	3.58076	0.000686147	0.00425728
2331	2331	FMOD	3.57418	-1.29006	3.57863	0.000685971	0.00425728
64084	64087	MCCC2	3.21475	2.14045	3.56448	0.000701551	0.0043408
254783	254786	OR6C3	3.26922	-1.63023	3.55599	0.0007189	0.00442771
283140	283149	BCL9L	3.49687	-0.513445	3.55812	0.000721668	0.00444319
123775	123803	NTAN1	2.92448	-0.298528	3.54941	0.00072242	0.00444625
440738	440757	LINC00851	4.52866	-0.710828	3.56617	0.000742771	0.00456023
8941	8941	CDK5R2	3.46623	-0.239168	3.53894	0.000758037	0.00464251
286464	286467	FIRRE	4.89828	-1.91538	3.56365	0.000762215	0.00466646
5099	5099	PCDH7	4.64061	4.08864	3.55642	0.000766719	0.0046858
283848	283849	EXOC3L1	3.4904	0.196931	3.53478	0.0007672	0.00468594
440730	440738	MAP1LC3C	5.23654	-1.93029	3.56486	0.000773121	0.00471831
283888	283897	C16orf54	2.76858	-2.74767	3.52173	0.000772932	0.00471831
1630	1630	DCC	5.11028	3.02005	3.54356	0.000813098	0.00492587
1268	1268	CNR1	3.00956	1.23121	3.50305	0.000817854	0.00494972
10110	10111	RAD50	2.94021	-0.3602	3.50067	0.000820989	0.00496697
6753	6753	SSTR3	4.66929	-2.77072	3.52899	0.000826044	0.00498889
687	687	KLF9	2.1534	1.04946	3.49142	0.000825828	0.00498889
2859	2859	GPR35	2.35341	0.0238094	3.49044	0.000830365	0.00501326
140711	140730	RIMS4	2.70401	-2.34463	3.48849	0.000841275	0.00506859
55259	55260	TMEM143	3.60229	-1.57341	3.49203	0.00086288	0.00518085
1958	1958	EGR1	5.18385	2.25207	3.51889	0.000871747	0.00522868
51302	51303	FKBP11	2.08295	0.801393	3.46689	0.000879193	0.00526428
344148	344167	FOXI3	3.83584	1.6953	3.48057	0.000899438	0.00537627
9865	9866	TRIM66	3.25416	5.52251	3.46903	0.000902427	0.00539044
55365	55366	LGR4	4.0311	-1.53774	3.4828	0.00090304	0.00539225
100526835	100527949	GIMAP1-GIMAP5	4.3078	0.488421	3.48743	0.000905008	0.00540216
2047	2047	EPHB1	2.76053	3.64217	3.45992	0.000907599	0.00541391
9120	9120	SLC16A6	2.76942	0.743389	3.45893	0.000910186	0.00542563
256714	256764	WDR72	2.18871	0.546548	3.4538	0.000910557	0.00542599
143282	143379	C10orf82	2.41421	7.16171	3.44478	0.000935601	0.00554489
440823	440829	SHISA8	2.43644	7.38296	3.44354	0.000939044	0.0055634
27233	27235	COQ2	2.07454	4.28998	3.43991	0.000942448	0.00558167
221424	221442	ADCY10P1	2.37071	-0.899688	3.4368	0.000954261	0.00563631
260429	260434	PYDC1	4.59442	-2.41834	3.4641	0.000977502	0.00575069
6887	6887	TAL2	3.83842	-3.1518	3.44532	0.000986975	0.00579811
7054	7054	TH	6.36306	-1.8137	3.49092	0.000996114	0.00583998
9542	9543	IGDCC3	3.28273	-2.53458	3.42775	0.00100638	0.00589618
257236	257240	KLHL34	3.6832	-1.0597	3.42691	0.00102778	0.00600343
54331	54332	GDAP1	2.26026	5.54409	3.39882	0.00105027	0.00612042
10628	10629	TAF6L	3.68949	5.52998	3.41453	0.00106204	0.00617454
101926933	101926941	SPRY4-AS1	3.0108	-2.78769	3.40175	0.00106476	0.00618834
56776	56829	ZC3HAV1	2.43384	2.79938	3.39366	0.00106796	0.00620392
1735	1735	DIO3	5.05102	-0.939512	3.43899	0.00107078	0.00621294
1645	1645	AKR1C1	2.35279	1.28013	3.39175	0.00107137	0.00621431
4045	4045	LSAMP	3.59027	4.91745	3.40167	0.00109295	0.00632686
53942	53944	CSNK1G1	5.02162	-3.49148	3.43036	0.00109386	0.00633002
219736	219738	FAM241B	2.1704	1.91452	3.37867	0.00110451	0.00638415
63947	63948	DMRTB1	3.07765	-0.584698	3.38699	0.0011093	0.00640638
5918	5918	RARRES1	4.47958	-2.98402	3.41369	0.00111004	0.00640663
57535	57536	KIAA1328	2.93298	-0.388623	3.38189	0.0011177	0.0064402
91461	91464	ISX	2.35401	5.16395	3.37467	0.00111951	0.00644632
7349	7349	UCN	3.56184	-1.81361	3.39128	0.00112145	0.00645538
2621	2621	GAS6	2.31211	5.70225	3.37174	0.00112703	0.00647252
9705	9706	ULK2	4.59396	-0.0729624	3.40785	0.00113436	0.00651094
2913	2913	GRM3	3.11351	0.586586	3.3781	0.00113688	0.0065205
23705	23708	GSPT2	2.08214	6.5237	3.36348	0.001147	0.00656993
167410	167465	ZNF366	6.65826	2.33782	3.44148	0.00115238	0.00659501
121456	121457	IKBIP	2.08151	0.072883	3.3616	0.00115252	0.00659501
196968	196993	CT62	3.39227	-1.70806	3.37691	0.00115475	0.0066056
133482	133491	C5orf47	2.9935	-0.8087	3.3643	0.0011725	0.00669253
4488	4488	MSX2	6.05415	2.23706	3.42031	0.00118503	0.00675221
55532	55534	MAML3	3.9713	-0.848302	3.37546	0.00119401	0.00679671
59269	59271	EVA1C	2.34444	1.51566	3.34834	0.00119754	0.00681049
1641	1641	DCX	3.28533	4.37639	3.35372	0.00122041	0.00691987
1815	1815	DRD4	2.60642	1.95192	3.34017	0.00123107	0.0069682
5325	5325	PLAGL1	5.57444	3.14256	3.38737	0.00126249	0.0071191
286187	286190	LACTB2-AS1	3.09494	-3.89552	3.33673	0.00126451	0.00712592
816	816	CAMK2B	2.8722	-0.153473	3.33005	0.00127496	0.00716627
5737	5737	PTGFR	3.69668	-3.17245	3.33896	0.00129446	0.00726415
285556	285577	LINC01019	4.76507	-4.17921	3.35988	0.00129975	0.00728679
6252	6252	RTN1	3.90213	2.42512	3.3408	0.00130253	0.00729769
339822	339829	CCDC39	2.29296	0.0755022	3.31475	0.0013037	0.00730191
56978	56979	PRDM9	4.78286	-2.61345	3.35843	0.001306	0.0073101
7200	7200	TRH	3.98686	-0.0738343	3.34029	0.00131035	0.00733207
254173	254187	TSGA10IP	4.41761	-3.6002	3.34419	0.00132851	0.00741937
728656	728658	RPL13AP5	4.60684	-3.63153	3.34549	0.00133812	0.00745544
2583	2583	B4GALNT1	3.34218	0.276162	3.31869	0.00134016	0.00746271
414212	414224	AGAP12P	2.25508	-1.34461	3.29703	0.00136301	0.00756361
54768	54769	DIRAS2	2.40225	1.99724	3.29781	0.00136468	0.00756856
729723	729732	LOC729732	2.57982	0.209909	3.2986	0.00136853	0.00758459
2646	2646	GCKR	2.04764	-1.8307	3.28949	0.00138484	0.00765551
2019	2019	EN1	5.02126	-3.26095	3.3396	0.00139079	0.00768357
59	59	ACTA2	3.48662	2.94073	3.30209	0.00140929	0.00777583
127003	127018	LYPLAL1	4.40168	-2.88607	3.31681	0.00142628	0.00786464
101926977	101926987	DLGAP4-AS1	2.28763	-0.94934	3.27729	0.00143429	0.0079038
5224	5224	PGAM2	2.47497	-1.03449	3.27863	0.00143591	0.00791022
80217	80218	NAA50	3.13107	-0.508175	3.28763	0.00143783	0.00791581
374383	374393	FAM111B	2.42547	1.60324	3.27722	0.00143917	0.00792065
5806	5806	PTX3	5.32137	1.90432	3.33148	0.00144438	0.00794683
284427	284428	MBD3L5	3.41392	-3.00828	3.28482	0.00146832	0.00805563
1306	1306	COL15A1	4.5351	-0.698155	3.30746	0.00147281	0.00806757
268	268	AMH	2.81014	1.62363	3.27039	0.0014828	0.00811212
6529	6529	SLC6A1	2.59066	-0.552563	3.26653	0.00148603	0.00812211
54897	54898	ELOVL2	2.41747	4.67623	3.26397	0.00148833	0.00812709
51214	51218	GLRX5	3.69655	-2.41818	3.28158	0.00150303	0.00818935
199920	199953	TMEM201	4.42632	-2.99775	3.29533	0.00151101	0.00823027
53820	53822	FXYD7	4.29826	1.90976	3.2851	0.00154071	0.00836141
25928	25929	GEMIN5	4.00296	0.42779	3.27775	0.00154425	0.00837729
23452	23456	ABCB10	2.06531	3.79828	3.2461	0.0015465	0.00838458
201164	201176	ARHGAP27	2.75558	-0.701659	3.25037	0.00155759	0.00842869
113451	113452	TMEM54	2.18782	0.794621	3.24406	0.00155765	0.00842869
101928085	101928100	KLRK1-AS1	2.15318	0.425426	3.24371	0.00155807	0.00842869
101929407	101929423	MEF2C-AS1	2.15903	1.47146	3.24319	0.00156029	0.00843806
57101	57102	C12orf4	2.84583	1.93733	3.24994	0.00156478	0.00845447
27098	27099	SND1-IT1	3.9537	0.322152	3.26732	0.00158235	0.00853618
101928752	101928773	LINC01449	6.55094	-2.43605	3.31927	0.00158705	0.00855888
57687	57688	ZSWIM6	3.32311	3.42491	3.24838	0.00160587	0.00864165
90273	90288	EFCAB12	4.34066	-1.06865	3.2691	0.00161045	0.00865295
23007	23008	KLHDC10	2.28136	4.52443	3.22781	0.00162632	0.00872208
117166	117177	RAB3IP	2.41165	3.8256	3.22745	0.00163303	0.00875344
7222	7222	TRPC3	2.61988	-0.728332	3.22956	0.00163463	0.00875632
2254	2254	FGF9	4.28255	0.731424	3.26063	0.00164097	0.00877367
23769	23770	FKBP8	2.65035	2.31695	3.22881	0.00163949	0.00877367
5800	5800	PTPRO	2.90714	1.35078	3.22679	0.00166457	0.00887531
2066	2066	ERBB4	4.3276	1.63078	3.25504	0.00166945	0.00889863
129881	130013	ACMSD	2.58745	-0.25624	3.21944	0.0016755	0.00892813
163933	164045	HFM1	2.52901	-1.35959	3.21315	0.0016993	0.00902186
286207	286234	SPATA31E1	3.88272	-1.96218	3.23629	0.00170837	0.00906173
84457	84458	LCOR	3.57529	0.0579385	3.22838	0.0017138	0.00908779
64800	64801	ARV1	2.42797	0.217213	3.20836	0.0017149	0.00909086
4618	4618	MYF6	3.54932	-3.19099	3.22412	0.00173031	0.00916417
414224	414236	C10orf55	2.58055	-1.70688	3.20432	0.00174078	0.00920677
101928509	101928525	LOC101928525	2.0952	-0.0548545	3.19946	0.00174099	0.00920677
101928847	101928868	LOC101928868	3.05163	-1.67962	3.21023	0.00174795	0.00923516
60482	60484	HAPLN2	4.42614	-3.54409	3.23536	0.00176762	0.00932774
5454	5454	POU3F2	6.27598	1.63858	3.2725	0.00177265	0.00934584
723809	723961	INS-IGF2	3.38466	-3.14719	3.20912	0.00178258	0.00938968
440896	440900	LINC01191	5.53453	-1.53644	3.25412	0.00179154	0.0094141
5142	5142	PDE4B	2.19545	2.50756	3.18844	0.00179341	0.00942109
8200	8200	GDF5	4.77909	-2.14037	3.2371	0.00179614	0.00943256
10675	10677	AVIL	3.09258	2.05374	3.1981	0.00180662	0.00947903
80740	80741	LY6G5C	2.58947	-1.19112	3.18734	0.00181803	0.00953319
28316	28511	NKIRAS2	5.56589	0.778807	3.24847	0.00182142	0.00954808
337876	337878	KRTAP7-1	3.07812	0.263477	3.18572	0.00186348	0.00974218
26585	26586	CKAP2	5.8519	4.18272	3.24335	0.00187401	0.00978255
388585	388588	SMIM1	7.94721	-1.4689	3.27773	0.00187835	0.00979644
126069	126070	ZNF440	2.17302	1.29498	3.16761	0.0018893	0.00984173
284654	284656	EPHA10	6.45433	1.68048	3.25051	0.00189461	0.00986247
153643	153657	TTC23L	4.13636	-3.2306	3.19944	0.00190805	0.00990979
10537	10538	BATF	5.63628	-1.44461	3.23204	0.00190896	0.00991159
100130417	100130476	WAKMAR2	2.88685	0.652748	3.1637	0.00195368	0.0101071
105369971	105370174	LOC105370174	2.78537	-1.53455	3.16176	0.00195473	0.0101071
63976	63977	PRDM15	3.22054	3.61612	3.16385	0.001985	0.0102362
79858	79861	TUBAL3	2.30644	1.07098	3.14705	0.00199582	0.01028
414152	414157	C10orf62	5.73548	-3.50102	3.21058	0.00203022	0.0104214
283089	283092	OR4C13	4.84384	-1.44255	3.19162	0.00203047	0.0104214
348807	348808	NPHP3-AS1	3.30288	-0.95942	3.15074	0.00206174	0.0105695
143425	143458	LDLRAD3	2.01762	0.578148	3.13056	0.00206788	0.0105978
6920	6920	TCEA3	3.38238	-1.38454	3.14149	0.00212042	0.0108257
100287482	100287559	ADPGK-AS1	4.42463	-2.19383	3.16496	0.00212311	0.0108329
4982	4982	TNFRSF11B	2.94287	1.73079	3.13191	0.0021237	0.0108329
5063	5063	PAK3	2.28124	3.41218	3.11845	0.00214324	0.0109138
8877	8877	SPHK1	2.99321	3.00792	3.12728	0.00215408	0.0109622
55515	55520	ELAC1	2.75579	-0.341464	3.12242	0.00215713	0.0109746
100862704	100873856	SNORD116-30	2.71169	-1.51255	3.1215	0.00215817	0.0109766
121214	121227	LRIG3	2.97716	-3.77901	3.12501	0.00216483	0.0110041
8764	8764	TNFRSF14	3.37465	-2.86689	3.13061	0.00217938	0.0110587
57526	57528	KCTD16	3.85806	2.96369	3.14076	0.00218426	0.0110802
9892	9894	TELO2	3.03266	0.461468	3.12168	0.00218925	0.0110958
4018	4018	LPA	3.60157	-3.28491	3.13289	0.00219515	0.0111193
57828	57829	ZP4	2.73577	0.623623	3.11494	0.00219647	0.0111227
1392	1392	CRH	4.76485	-3.4373	3.15765	0.00220824	0.0111759
100996643	100996654	SEC61G-DT	3.38263	-3.0898	3.12198	0.00222908	0.0112584
101929473	101929511	LINC01970	3.17691	-3.50936	3.11585	0.00223871	0.0113038
57205	57209	ZNF248	2.51193	2.64461	3.10062	0.00225743	0.0113785
100294362	100302112	MIR1284	2.77252	0.328738	3.10381	0.00226272	0.0113953
101930452	101954269	RNVU1-17	2.93743	-3.17214	3.10658	0.00226417	0.011399
118491	118611	C10orf90	2.85131	1.22992	3.10487	0.00226476	0.011399
654463	654483	BOLA2B	3.82511	-4.01133	3.12539	0.00226796	0.0114118
22920	22921	MSRB2	2.40665	3.7629	3.09344	0.0022904	0.0115048
9547	9550	ATP6V1G1	3.38155	0.626453	3.10614	0.00232102	0.0116339
375307	375316	RBM44	2.37705	-2.0886	3.08785	0.00232062	0.0116339
1621	1621	DBH	6.28323	-1.76398	3.16657	0.00234274	0.0117339
2812	2812	GP1BB	2.44571	0.437824	3.07985	0.00237288	0.0118542
100616323	100616326	MIR4636	2.23094	-1.503	3.07685	0.0023756	0.0118644
4634	4634	MYL3	2.19254	-1.24002	3.07504	0.00238411	0.0119001
10913	10914	PAPOLA	3.83803	-3.612	3.10539	0.00238961	0.0119207
8929	8929	PHOX2B	7.29341	-2.46616	3.17192	0.00241797	0.0120175
101928868	101928887	LINC02671	2.40893	-1.25188	3.07051	0.00242613	0.0120519
375189	375190	FAM228B	3.04215	-2.56528	3.08091	0.00242922	0.0120596
1768	1768	DNAH6	2.78761	0.717614	3.06639	0.00248861	0.0123089
254122	254128	NIFK-AS1	2.19487	0.988193	3.05684	0.00249501	0.012337
7681	7681	MKRN3	4.79285	-2.71753	3.10726	0.00252133	0.0124446
55796	55798	METTL2B	2.28842	3.84462	3.0537	0.00252093	0.0124446
112817	112840	WDR89	2.8409	-2.65708	3.0563	0.00255917	0.0125865
100131213	100131303	DPEP2NB	4.08579	-1.94485	3.08367	0.00256591	0.0126068
7545	7545	ZIC1	2.43722	6.87721	3.04835	0.00256692	0.0126068
2571	2571	GAD1	4.3897	0.731836	3.08795	0.0025862	0.0126872
2742	2742	GLRA2	4.34823	-3.74256	3.08543	0.00259643	0.0127166
220965	220972	MARCHF8	2.24039	1.17249	3.03797	0.0026182	0.0128117
9353	9354	UBE4A	3.64332	5.28565	3.06316	0.00263118	0.012868
2570	2570	GABRR2	2.68631	-1.13379	3.04227	0.00263219	0.0128693
100303491	100306951	PITPNA-AS1	5.77681	-2.09311	3.109	0.00265364	0.012956
10826	10827	FAM114A2	2.06035	3.67779	3.03009	0.0026586	0.0129704
93082	93099	DMKN	3.63217	-3.56564	3.0564	0.00267513	0.0130317
127495	127534	GJB4	2.54093	-1.13441	3.0329	0.0026784	0.0130404
645158	645166	LSP1P5	2.21768	-0.940897	3.02608	0.00269515	0.0131146
10446	10447	FAM3C	2.71212	2.72743	3.02995	0.00271799	0.0132073
84858	84859	LRCH3	5.46862	0.775044	3.08529	0.00277566	0.0134613
23148	23149	FCHO1	2.17256	3.49695	3.01344	0.00277784	0.0134681
1005	1005	CDH7	3.74373	1.45031	3.04225	0.00279294	0.01353
29122	29123	ANKRD11	3.39784	-0.938169	3.03293	0.00279959	0.0135538
84239	84240	ZCCHC9	3.89299	-1.05767	3.04398	0.00280696	0.0135753
100507055	100507059	LINC00703	3.45194	-2.83486	3.03106	0.00282216	0.0136299
4062	4062	LY6H	3.34512	-0.218002	3.02439	0.00285188	0.0137582
167826	167838	TXLNB	5.67565	0.932558	3.07435	0.00288815	0.0139041
25794	25796	PGLS	2.56752	-1.74966	3.00171	0.00289859	0.0139372
10265	10266	RAMP2	5.05881	-1.3702	3.05878	0.00290428	0.0139607
101929374	101929402	EXTL3-AS1	2.80964	-2.21608	3.00198	0.00292914	0.0140531
220382	220388	CCDC89	3.91081	0.915987	3.02759	0.00293048	0.0140557
9388	9389	SLC22A14	2.58102	4.13892	2.99307	0.00296341	0.0141746
400957	400958	LINC02245	2.97482	-3.45319	3.00016	0.00296799	0.0141926
4773	4773	NFATC2	2.03547	2.1281	2.98484	0.00297215	0.0142065
374977	374986	MIGA1	2.32747	-0.146779	2.98632	0.00298457	0.0142484
11098	11099	PTPN21	2.65118	4.34916	2.99052	0.00299162	0.0142782
64211	64215	DNAJC1	5.11441	1.43739	3.04395	0.00302769	0.0144227
100631383	100652748	TIMM23B	2.88973	0.0930702	2.98274	0.0030866	0.0146234
79849	79850	TLCD3A	3.84057	-3.88175	2.99994	0.00313075	0.0147858
92749	92797	HELB	2.81639	-1.00774	2.97549	0.00313105	0.0147858
9957	9958	USP15	3.54258	0.455464	2.9922	0.00313257	0.0147889
116173	116179	TGM7	4.81806	-1.53054	3.02215	0.00314666	0.0148394
10561	10562	OLFM4	4.42217	-3.34452	3.01046	0.0031637	0.0149117
2294	2294	FOXF1	4.60995	-3.74296	3.0134	0.00317725	0.0149674
400891	400916	CHCHD10	2.64795	-1.23116	2.96155	0.00321522	0.015134
335	335	APOA1	3.25884	-2.83402	2.97432	0.00322004	0.0151523
79883	79884	MAP9	2.0104	-1.09105	2.95074	0.00323092	0.0151915
63982	64002	PCGEM1	2.87597	-0.427857	2.96308	0.00323997	0.0152299
340260	340267	COL28A1	4.56459	-2.09168	3.004	0.00324568	0.0152527
4004	4004	LMO1	3.34555	-1.41857	2.96669	0.00330029	0.0154469
387644	387680	WASHC2A	2.41664	-0.343826	2.9456	0.00331196	0.0154931
3745	3745	KCNB1	2.2413	2.41543	2.94014	0.00333627	0.015586
220164	220202	ATOH7	2.59149	2.7545	2.94503	0.0033413	0.0156011
30820	30827	CXXC1	2.70917	0.633912	2.94391	0.00336946	0.0157031
6817	6817	SULT1A1	2.05736	1.24071	2.93119	0.00339338	0.0158062
2690	2690	GHR	2.13493	0.371961	2.93174	0.00339542	0.0158114
170302	170370	FAM170B	5.49968	-2.35375	3.0066	0.00340877	0.0158524
89765	89766	UMODL1	4.44221	-1.91383	2.98196	0.00340791	0.0158524
57835	57862	ZNF410	2.16066	1.20897	2.92433	0.00346021	0.0160531
51314	51315	KRCC1	2.44763	-0.883954	2.9246	0.00349278	0.0161869
254187	254225	RNF169	2.38058	-0.234886	2.9212	0.00351283	0.0162623
815	815	CAMK2A	2.37611	0.225941	2.91915	0.00353	0.0163161
1393	1393	CRHBP	3.01146	-2.42624	2.93039	0.00354282	0.016366
286753	286826	LIN9	2.96952	-3.4734	2.92308	0.00359934	0.016595
1519	1519	CTSO	2.20132	2.58282	2.90777	0.0036082	0.0166202
744	744	MPPED2	2.78361	1.46475	2.91596	0.00362593	0.0166887
125704	125875	CLDND2	4.35616	-3.72124	2.95533	0.00362798	0.0166937
6656	6656	SOX1	5.899	3.48624	2.99021	0.00363386	0.0167119
4023	4023	LPL	2.9478	3.37025	2.9182	0.00363885	0.0167305
8646	8646	CHRD	2.21415	1.29216	2.90401	0.00364312	0.0167413
11277	11278	KLF12	6.25709	-1.27478	2.99374	0.00366733	0.0168347
85407	85409	NKD2	2.16478	5.03431	2.89969	0.00367627	0.0168625
85352	85358	SHANK3	2.25546	3.15092	2.89929	0.00369053	0.0169234
2890	2890	GRIA1	4.03954	0.515492	2.93914	0.00370295	0.0169591
85478	85479	DNAJC5B	4.05786	-2.36534	2.93363	0.00375969	0.0171773
8536	8536	CAMK1	2.14941	1.41388	2.88989	0.00376387	0.0171874
390598	390616	ANKRD34C	2.26884	-1.43218	2.88737	0.00380179	0.0173333
10861	10863	ADAM28	2.21096	-0.491809	2.88635	0.00380389	0.0173383
81035	81037	CLPTM1L	4.52924	5.02106	2.9393	0.00382205	0.0174074
1767	1767	DNAH5	2.42556	-0.0824941	2.88705	0.003828	0.0174274
91752	91754	NEK9	4.32695	-2.67345	2.92968	0.00386591	0.0175705
4117	4117	MAK	3.23085	-1.54664	2.89896	0.00388466	0.0176419
2847	2847	MCHR1	2.89819	0.0163636	2.88969	0.0038954	0.0176676
10737	10738	RFPL3	2.40032	-0.283336	2.87779	0.00391196	0.0177335
2020	2020	EN2	7.05672	2.43215	2.97918	0.00395098	0.0178686
57524	57526	PCDH19	2.27856	3.78549	2.86595	0.00400798	0.0180841
28959	28960	DCPS	3.59979	-1.41932	2.8952	0.00401815	0.0181254
51666	51667	NUB1	3.89313	-2.67338	2.90153	0.0040337	0.0181861
11189	11190	CEP250	4.36147	1.7496	2.91105	0.00406285	0.0182797
157807	157848	NKX6-3	2.57483	-0.265052	2.86511	0.00406805	0.0182936
6236	6236	RRAD	3.49512	-3.22032	2.8851	0.00409257	0.0183978
4094	4094	MAF	3.49658	4.24394	2.88422	0.00410202	0.0184321
84107	84108	PCGF6	4.14666	3.66794	2.90065	0.00411251	0.0184697
388722	388730	TMEM81	3.43142	-3.29724	2.88135	0.00411372	0.0184699
374819	374860	ANKRD30B	2.45123	1.63979	2.85346	0.00416177	0.0186525
387712	387715	ARMS2	3.00992	-0.129362	2.86458	0.00417407	0.0186932
6674	6674	SPAG1	2.09234	0.944654	2.84487	0.00419376	0.0187766
144448	144453	BEST3	2.35775	-1.18763	2.83978	0.00428604	0.0191384
26045	26046	LTN1	2.99755	-0.715694	2.84806	0.0043455	0.0193565
254228	254240	BPIFC	4.30577	-1.2684	2.88247	0.00435277	0.0193735
4081	4081	MAB21L1	3.95418	-0.796106	2.8719	0.00436556	0.0194112
100885850	100996251	LRIG2-DT	2.15367	0.0477919	2.82827	0.00437454	0.0194461
147495	147645	VSIG10L	3.576	3.82116	2.85874	0.00439671	0.019522
761	761	CA3	2.09919	-0.39092	2.82536	0.00439805	0.019522
3982	3982	LIM2	3.27066	-3.33933	2.84733	0.00443123	0.019633
144321	144347	RFLNA	3.28584	-2.27828	2.84725	0.00443657	0.0196367
3604	3604	TNFRSF9	3.22466	0.0673387	2.84068	0.00449141	0.0198442
56171	56172	ANKH	2.23868	0.428083	2.818	0.00449851	0.0198674
93166	93183	PIGM	3.81034	-2.3869	2.85366	0.00452592	0.0199562
374403	374407	DNAJB13	3.72154	-2.22718	2.84876	0.00455381	0.0200556
440804	440822	PIWIL3	5.5561	-2.90853	2.89358	0.00457098	0.0201192
64135	64137	ABCG4	2.26222	1.77224	2.8111	0.00457868	0.0201481
54361	54363	HAO1	5.63879	1.59279	2.88813	0.00465647	0.0204285
3383	3383	ICAM1	2.1167	3.58734	2.80057	0.00467286	0.0204901
57578	57579	FAM135A	2.09512	2.56368	2.79955	0.00468127	0.0205164
8436	8436	CAVIN2	4.08655	-2.23121	2.847	0.00469114	0.0205444
170261	170302	ARX	3.06507	-0.114153	2.80979	0.00479853	0.0209725
100131897	100131980	ZNF705G	3.46183	-2.36899	2.81309	0.0048899	0.0213184
55282	55283	MCOLN3	3.10434	-3.1583	2.79823	0.00495066	0.021508
27092	27094	KCNMB3	2.96052	3.79964	2.79288	0.00496931	0.0215782
25775	25776	CBY1	3.65388	-0.125304	2.81054	0.00498811	0.0216545
1589	1589	CYP21A2	3.29602	-2.08331	2.79572	0.00504718	0.0218722
84870	84871	AGBL4	5.8886	1.47247	2.8578	0.00509953	0.0220613
83657	83658	DYNLRB1	3.47589	-4.0014	2.79422	0.00513042	0.0221729
574407	574408	MIR329-1	2.2684	0.356796	2.76412	0.00513213	0.0221748
90288	90293	KLHL13	2.83561	0.185311	2.77637	0.00513426	0.0221785
7399	7399	USH2A	4.77802	-2.54735	2.82883	0.0051435	0.0221964
284723	284739	C20orf204	2.44288	0.88298	2.76661	0.0051423	0.0221964
27253	27254	CSDC2	2.2958	1.06318	2.76221	0.00516187	0.0222591
138715	138716	RPP25L	2.15133	-2.44262	2.75973	0.00516327	0.0222596
84645	84647	PLA2G12B	2.61651	-1.34243	2.76628	0.00519424	0.0223821
105375401	105375614	LOC105375614	2.96982	-3.20311	2.77459	0.00520144	0.022402
284805	284825	LINC01697	2.1198	-0.516737	2.7535	0.00523535	0.0225147
347736	347741	OTOP3	3.53183	-2.34559	2.78664	0.00524893	0.022562
1901	1901	S1PR1	2.94486	2.13565	2.76879	0.00526758	0.022631
23017	23019	CNOT1	4.46742	-0.411905	2.81054	0.00527822	0.0226711
11191	11193	WBP4	2.22742	-0.668656	2.75148	0.00528225	0.0226773
3119	3119	HLA-DQB1	2.18246	-0.247651	2.75064	0.00528366	0.0226777
4900	4900	NRGN	2.85271	-0.162942	2.76273	0.00531471	0.0228054
9235	9236	CCPG1	2.0327	1.72226	2.74304	0.00535339	0.02296
58158	58160	NFE4	4.86341	0.180164	2.81297	0.00538332	0.0230657
22943	22944	KIN	5.00148	-2.13381	2.81154	0.00544985	0.0233153
345895	345930	ECT2L	3.92255	-1.09521	2.78252	0.00545346	0.0233153
1103	1103	CHAT	4.18813	-2.46554	2.78894	0.00546782	0.0233703
105376845	105377068	LINC02009	4.68819	-3.47004	2.80115	0.00548432	0.0234351
23127	23129	PLXND1	3.36452	2.95738	2.7609	0.00552914	0.0235695
646576	646588	LINC03007	2.30737	-0.964737	2.7312	0.00556608	0.0237089
5992	5992	RFX4	6.33435	1.50683	2.83097	0.00558505	0.0237665
4056	4056	LTC4S	2.0413	-1.59165	2.72225	0.00562814	0.0239031
2918	2918	GRM8	2.19873	-0.592646	2.7238	0.00563948	0.0239338
1031	1031	CDKN2C	3.26224	-2.03936	2.74986	0.00564091	0.0239341
134121	134145	ATPSCKMT	3.28793	-2.12211	2.74661	0.0056968	0.0241535
10320	10321	CRISP3	2.94253	1.70299	2.7352	0.00571939	0.0242317
51086	51087	YBX2	2.70025	-0.747661	2.72789	0.00573177	0.0242614
389058	389072	PLEKHM3	7.83628	0.0138365	2.84134	0.00579925	0.0244748
100134259	100134444	KCNJ18	2.56477	-2.43313	2.71907	0.00580876	0.024509
80326	80328	ULBP2	3.50511	-2.73062	2.74067	0.00587282	0.0247254
1890	1890	TYMP	2.03852	-0.107455	2.69996	0.00593542	0.0249528
3738	3738	KCNA3	2.85906	-2.10914	2.71545	0.00596887	0.0250814
100996569	100996579	LINC01806	3.10141	-2.63779	2.71609	0.00606017	0.0253854
162083	162239	ZFP1	2.9745	-3.76503	2.70997	0.00609701	0.0255152
440934	440944	THUMPD3-AS1	3.68764	-0.0847356	2.72997	0.00611206	0.0255631
57795	57798	GATAD1	3.31446	-3.34832	2.71852	0.00611743	0.0255639
144715	144717	PHETA1	2.43822	-1.33265	2.69334	0.00613755	0.0256356
255061	255082	CASC2	2.93179	-2.79466	2.7053	0.00614882	0.0256766
57501	57502	NLGN4X	2.42673	1.74699	2.69077	0.00617192	0.0257422
26266	26267	FBXO10	2.16681	2.02196	2.68273	0.00621413	0.0258935
101928922	101928943	MADD-AS1	4.50689	-3.60492	2.74512	0.00623869	0.0259772
100996763	100996902	LINC01883	2.94892	-1.12819	2.69897	0.00625202	0.026014
221981	222008	VSTM2A	2.60636	2.11981	2.68799	0.00627804	0.0260973
284593	284611	EEIG2	3.26234	-1.64448	2.70224	0.00634331	0.026331
146177	146183	OTOA	4.08182	-1.49913	2.72587	0.00635464	0.0263655
7101	7101	NR2E1	4.23903	-4.02083	2.7298	0.00636351	0.0263897
440556	440560	PRAMEF11	4.18467	1.29092	2.72799	0.00636788	0.0264016
84684	84687	PPP1R9B	4.39338	-4.43765	2.73263	0.00638719	0.026469
107984773	107985128	LINC01916	2.42488	-0.771034	2.67647	0.00638709	0.026469
26074	26077	GNAO1-AS1	2.35356	-1.48262	2.67357	0.00640729	0.0265271
6900	6900	CNTN2	3.46557	0.346099	2.70258	0.00643426	0.0266072
83661	83666	PARP9	3.36969	-4.06945	2.69682	0.00647967	0.0267505
3756	3756	KCNH1	5.01303	-1.5516	2.74038	0.00652546	0.0269077
79192	79228	THOC6	2.84089	3.18718	2.67731	0.00654162	0.0269615
10777	10778	ZNF271P	3.88467	-3.25516	2.7074	0.00655886	0.0270262
118461	118471	PRAP1	3.26742	-2.94846	2.68851	0.00656346	0.0270361
115701	115703	ARHGAP33	4.11344	-0.109574	2.7117	0.00659807	0.027142
1770	1770	DNAH9	2.56011	1.04321	2.66534	0.00661201	0.0271746
113939925	116435278	LOC116435278	3.40081	0.162822	2.67535	0.00684717	0.0280221
151887	151888	BTLA	2.03909	5.13003	2.63876	0.00686425	0.0280788
1747	1747	DLX3	2.05771	-0.500646	2.63705	0.006897	0.0281863
6591	6591	SNAI2	3.89905	2.85486	2.68708	0.0069054	0.0282141
10125	10126	DNAL4	3.09254	2.27044	2.65995	0.00694792	0.0283678
92737	92745	SLC38A5	3.17406	1.13646	2.66094	0.00697334	0.0284583
8771	8771	TNFRSF6B	4.59461	-2.63309	2.70057	0.00701584	0.0285916
1368	1368	CPM	3.0365	-1.01125	2.65246	0.00704669	0.0287039
83482	83483	PLVAP	2.84575	0.121452	2.64307	0.00711037	0.0289362
81551	81552	VOPP1	5.695	1.02483	2.72196	0.00711454	0.0289464
344758	344787	ZNF860	3.34549	-4.74953	2.65739	0.00712576	0.0289853
389125	389136	VGLL3	3.372	-0.438208	2.65772	0.00713452	0.0290142
1113	1113	CHGA	2.19829	3.18509	2.61932	0.00723605	0.0293449
346653	346673	STRA8	2.45921	-0.736894	2.62467	0.00724541	0.029376
151306	151313	FAHD2B	2.51671	-2.11132	2.62341	0.00729279	0.02952
126820	126823	KLHDC9	2.16104	0.384161	2.61094	0.00736822	0.0297839
6011	6011	GRK1	3.25259	-2.74216	2.63881	0.00740448	0.0298958
285	285	ANGPT2	5.04133	-0.890625	2.68888	0.0074372	0.0300001
400997	401014	TEX41	2.1695	-0.79881	2.60701	0.00743986	0.0300039
554225	554226	ANKRD30BL	3.52467	-1.55392	2.6441	0.00746369	0.0300722
7021	7021	TFAP2B	4.17126	4.12913	2.66226	0.00749198	0.0301443
56112	56113	PCDHGA2	2.01337	-0.672332	2.60091	0.00749836	0.030163
100874028	100874032	PRRT3-AS1	2.73517	-2.89953	2.61756	0.00750354	0.0301769
3769	3769	KCNJ13	4.88753	-1.91729	2.67916	0.00754562	0.0303251
102467147	102477328	LINC02056	2.06468	-1.13342	2.59557	0.00760842	0.0305353
85569	85865	GTPBP10	5.05348	-3.67416	2.67714	0.0076643	0.0307242
5742	5742	PTGS1	3.93665	1.22632	2.64365	0.00771032	0.0308689
5136	5136	PDE1A	3.83134	-1.06033	2.64029	0.0077128	0.0308689
729522	729528	PRAMEF14	2.07758	1.72316	2.59003	0.00771232	0.0308689
94027	94030	LRRC4B	2.85003	0.0919634	2.60884	0.00772592	0.0309143
2919	2919	CXCL1	2.92177	-0.605255	2.60792	0.00778412	0.0311258
102724593	102724652	LOC102724652	2.18963	0.00346411	2.58572	0.00783114	0.0312922
114548	114569	MAL2	2.62406	-2.5487	2.59497	0.00786119	0.0313836
9172	9172	MYOM2	3.36598	-1.23364	2.61754	0.00786799	0.0314035
63950	63951	DMRTA1	5.25467	-2.80176	2.67112	0.00787708	0.0314326
55083	55084	SOBP	2.07766	4.20167	2.57972	0.00790159	0.0315088
92162	92170	MTG1	2.81457	1.80605	2.59789	0.0079119	0.0315282
925	925	CD8A	2.58036	-1.95938	2.59105	0.00791188	0.0315282
101927914	101927924	LINC01856	3.72676	-2.90679	2.62372	0.00797004	0.0317164
54809	54810	GIPC2	2.91274	-2.59288	2.59636	0.00799902	0.0318099
147381	147407	SLC25A52	3.97833	-3.17802	2.62839	0.00803123	0.0319234
4685	4685	NCAM2	2.30904	0.962338	2.57657	0.00805274	0.0319871
4829	4829	NMBR	2.88916	-3.0449	2.5926	0.00805766	0.0319993
101927215	101927229	LINC01929	2.146	-1.7968	2.56817	0.00814427	0.0322771
23098	23099	ZBTB43	2.65744	3.09737	2.58004	0.00816585	0.0323332
80975	81025	GJA9	2.27703	0.0239947	2.56999	0.00816439	0.0323332
56936	56937	PMEPA1	2.5094	1.17	2.56425	0.00839407	0.033154
10350	10351	ABCA8	2.79051	0.345045	2.57094	0.00842631	0.0332587
284346	284348	LYPD5	2.62511	-2.33369	2.55922	0.00856245	0.0337274
4009	4009	LMX1A	6.63989	0.90821	2.66618	0.00857776	0.0337571
3671	3671	ISLR	2.38255	2.43051	2.54786	0.00865581	0.0339875
1806	1806	DPYD	3.85337	0.5	2.59338	0.00867041	0.0340295
7476	7476	WNT7A	2.9156	-2.82592	2.56205	0.00868977	0.0340749
3198	3198	HOXA1	4.53966	-4.09084	2.61216	0.00870631	0.034132
54843	54845	ESRP1	2.50133	2.93272	2.54674	0.00874549	0.0342308
8999	8999	CDKL2	2.27016	0.299254	2.54056	0.00874721	0.0342308
5239	5239	PGM5	4.91791	-1.7548	2.61993	0.00875992	0.0342651
2354	2354	FOSB	2.93	1.00496	2.55695	0.00880687	0.0344256
164592	164633	CABP7	2.21499	-1.81455	2.53351	0.00886611	0.0346261
9472	9473	THEMIS2	2.66839	1.93319	2.53974	0.00899716	0.0350986
429	429	ASCL1	6.48876	0.325739	2.6426	0.00903264	0.0352133
133923	133957	CCDC127	3.24878	-3.40507	2.55528	0.00906906	0.0353316
51313	51314	NME8	3.44189	0.438176	2.56081	0.00908858	0.0353918
460	460	ASTN1	4.49186	2.69828	2.59291	0.00909984	0.0354278
101929191	101929222	DISC1FP1	2.66108	-2.29306	2.53359	0.00912486	0.0355173
55638	55640	FLVCR2	2.57094	-0.893173	2.52757	0.00919626	0.0357712
9651	9652	SKIC3	3.09465	-0.470065	2.54207	0.00924757	0.0359387
140767	140771	SMCR5	2.20109	-1.82327	2.5149	0.00925394	0.0359475
401093	401097	C3orf80	2.16177	-0.44402	2.51115	0.00931563	0.0361775
728343	728358	DEFA1B	3.25759	-4.26374	2.53964	0.00942544	0.036515
122773	122786	FRMD6	3.37172	-1.16202	2.54055	0.0094923	0.0367174
144571	144577	KICS2	2.37064	-0.345233	2.5053	0.00956126	0.0369436
84435	84436	ZNF528	2.41122	0.223784	2.50247	0.00965085	0.0371744
729262	729264	TP53TG3D	3.15617	-1.6422	2.52348	0.00971923	0.0373592
124359	124401	ANKS3	2.06438	2.38161	2.49025	0.00973143	0.0373857
41	41	ASIC1	2.38492	4.02199	2.49498	0.009805	0.0376101
200132	200150	PLD5	2.64028	-0.689781	2.50088	0.00984648	0.0377279
57528	57529	RTL9	2.29859	0.298765	2.49003	0.0098644	0.0377713
2869	2869	GRK5	2.02855	3.24413	2.48288	0.00988226	0.0378068
339166	339168	TMEM95	3.0626	-2.73427	2.50829	0.0100035	0.0381616
3754	3754	KCNF1	2.7769	0.342893	2.49398	0.0101148	0.038502
101927891	101927905	LINC02449	2.26301	-1.44738	2.47807	0.0101214	0.0385104
4222	4222	MEOX1	4.78247	-0.152936	2.55745	0.0101297	0.0385252
107985770	107986266	LINC02473	5.02811	-3.29033	2.55986	0.0102326	0.0388572
283375	283377	SPRYD4	2.39426	-2.1021	2.47002	0.0104023	0.0393898
9745	9746	CLSTN3	4.90113	0.388015	2.54652	0.0104874	0.0396518
206338	206358	SLC36A1	2.12996	-1.04365	2.45855	0.0105089	0.0397167
100129484	100129515	ETDB	2.0234	-1.97497	2.45439	0.0105517	0.0398517
93589	93594	TBC1D31	3.69025	-1.31368	2.50731	0.0105589	0.0398703
84694	84695	LOXL3	3.97628	-4.22662	2.51558	0.0105867	0.0399408
7479	7479	WNT8B	5.17601	2.34017	2.54909	0.010605	0.0399846
402778	402779	CSMD2-AS1	2.1131	-0.273612	2.45421	0.0106052	0.0399846
4693	4693	NDP	2.04155	-1.19574	2.45048	0.0106567	0.0401181
7482	7482	WNT2B	3.54063	1.93101	2.49137	0.0108406	0.0406959
5069	5069	PAPPA	3.03232	1.59313	2.4718	0.0108883	0.0408492
79962	79963	ABCA11P	2.22655	-1.44553	2.44401	0.0109308	0.0409554
10716	10717	AP4B1	5.91322	-1.78854	2.54874	0.0110695	0.0413859
1310	1310	COL19A1	4.26097	-3.23427	2.50113	0.0112063	0.0418527
56164	56165	TDRD1	2.33026	-0.802439	2.4354	0.0112275	0.0419189
283212	283214	DGAT2-DT	3.90039	-0.0796958	2.48756	0.0112652	0.0420183
285555	285556	C4orf54	2.60939	-1.33858	2.4425	0.0112732	0.0420334
100996455	100996485	PITX1-AS1	2.31908	-2.75081	2.43251	0.0112946	0.0420922
146845	146849	CCDC42	3.44145	-3.75597	2.47072	0.0112999	0.0421029
104909134	105369187	LOC105369187	3.99954	-3.68323	2.48819	0.0113362	0.0422292
5791	5791	PTPRE	2.76089	0.900101	2.44478	0.0113505	0.0422735
200172	200185	KRTCAP2	3.0738	-3.43104	2.45534	0.011364	0.0423146
56964	56965	PARP6	2.51685	-2.27757	2.43402	0.0114174	0.0424861
116372	116379	IL22RA2	3.26741	1.69376	2.45567	0.0115441	0.0428845
286122	286128	ZFP41	2.49801	-0.778835	2.42819	0.0115576	0.0429163
3625	3625	INHBB	2.72686	-2.03798	2.43573	0.011563	0.0429182
284800	284801	MIR663AHG	2.36562	0.380934	2.42287	0.011588	0.0430015
54873	54874	FNBP1L	4.22152	-2.17818	2.48513	0.0116169	0.0430723
7038	7038	TG	3.46197	-3.79517	2.45932	0.0116341	0.0431083
728276	728279	KRTAP2-2	2.71787	-2.55988	2.43147	0.0116709	0.0432263
2039	2039	DMTN	2.03947	2.79991	2.40851	0.0117346	0.0434348
5915	5915	RARB	2.60115	-0.714497	2.4201	0.0118739	0.0438571
201501	201514	ZNF584	2.95031	-2.032	2.43161	0.0118973	0.043925
399693	399694	SHC4	2.78769	-3.0518	2.42561	0.011902	0.0439329
55504	55505	NOP10	4.50634	3.02673	2.48246	0.0119393	0.0440522
7512	7512	XPNPEP2	2.21173	-1.25662	2.40044	0.0120775	0.0444867
285382	285386	TPRG1	2.19775	2.45667	2.39896	0.0121076	0.0445714
2633	2633	GBP1	3.1571	-2.29234	2.42973	0.0121657	0.0447171
7869	7869	SEMA3B	2.7885	3.26008	2.41315	0.0122575	0.0449785
23555	23556	PIGN	2.11665	3.04172	2.38951	0.0123106	0.0451353
401565	401577	CD99P1	2.95967	-3.18266	2.41665	0.0123365	0.045184
115330	115350	FCRL1	2.12777	-0.720069	2.38529	0.0124387	0.0454809
201625	201626	PDE12	4.22599	-2.21022	2.45423	0.0125254	0.0457211
8483	8483	CILP	3.39395	-3.58483	2.42059	0.0126915	0.0462086
970	970	CD70	4.14455	-3.06805	2.44145	0.0128385	0.0466488
79802	79803	HPS6	3.2957	-2.77118	2.41073	0.0128833	0.0467533
56956	56957	OTUD7B	6.49772	-1.29087	2.49793	0.012901	0.0468079
3083	3083	HGFAC	2.63553	-0.422568	2.38496	0.0129273	0.0468932
8516	8516	ITGA8	3.81561	1.10365	2.42265	0.0130865	0.0473761
777	777	CACNA1E	3.42026	0.63449	2.40854	0.013092	0.0473824
54207	54209	TREM2	2.98284	1.48009	2.39031	0.0131554	0.0475644
101928222	101928248	LINC01229	2.0687	-1.28248	2.35918	0.0131559	0.0475644
644248	644316	FLJ43315	2.93349	-2.90422	2.38447	0.0132798	0.0479328
91947	91948	LINC00923	2.82298	3.61826	2.37793	0.0133548	0.0481436
10964	10965	ACOT2	3.97984	0.0234768	2.41929	0.0133692	0.0481856
9576	9577	BABAM2	3.22337	-2.24584	2.3914	0.0134039	0.0482849
374864	374868	ATP9B	2.81666	-2.42526	2.37607	0.0134059	0.0482849
266743	266747	RGL4	3.11763	-2.20606	2.38217	0.0135723	0.0487764
100129223	100129239	CXorf51A	2.04519	0.221118	2.34367	0.0136089	0.0488675
693155	693156	MIR571	2.32992	-2.33988	2.35147	0.0136313	0.0489179
100506697	100506714	NUP50-DT	3.73799	-2.47683	2.40033	0.0137182	0.0491789
8822	8822	FGF17	5.08542	1.50104	2.43628	0.0138858	0.0497185
60484	60485	SAV1	2.58461	-1.91292	2.35181	0.0139043	0.0497743
348487	348645	MIR3667HG	2.26951	-0.747353	2.33962	0.0139438	0.0499055
Downregulated
3720	3720	JARID2	-2.2523	7.53103	-15.2914	3.04297e-15	7.577e-12
5836	5836	PYGL	-2.05854	6.75319	-14.2159	1.80853e-14	3.6001e-11
22929	22930	RAB3GAP1	-2.66969	8.50353	-12.5852	3.31908e-13	3.727e-10
154141	154150	HDGFL1	-3.19419	4.37751	-12.2858	5.83495e-13	5.08515e-10
89884	89885	FATE1	-5.97018	2.19829	-12.2665	6.15987e-13	5.11269e-10
1528	1528	CYB5A	-2.36401	4.76304	-12.0511	9.1363e-13	6.92372e-10
408	408	ARRB1	-3.3089	7.09672	-11.7677	1.5845e-12	1.10412e-09
11245	11247	NXPH4	-3.76702	5.46914	-11.7485	1.647e-12	1.10412e-09
84366	84376	HOOK3	-5.97225	0.335362	-11.695	1.86127e-12	1.20155e-09
9060	9060	PAPSS2	-2.94005	4.14469	-11.6483	2.00261e-12	1.24663e-09
6897	6897	TARS1	-2.03027	7.7772	-11.5221	2.5694e-12	1.44466e-09
54566	54567	DLL4	-2.85137	4.16917	-11.4245	3.12105e-12	1.7e-09
9674	9675	TTI1	-4.39635	2.69431	-11.3358	3.74385e-12	1.91927e-09
128272	128308	MRPL55	-2.67615	4.77964	-11.2507	4.42382e-12	2.20226e-09
344787	344805	TMPRSS7	-5.24168	1.79916	-11.1862	5.09688e-12	2.40104e-09
10544	10548	TM9SF1	-3.66612	2.365	-11.1398	5.54384e-12	2.47767e-09
91373	91380	SNORD107	-3.70162	3.91105	-11.0159	7.13742e-12	2.96203e-09
7277	7277	TUBA4A	-4.45843	2.9907	-10.9701	7.86707e-12	3.11643e-09
92126	92129	RIPPLY1	-2.75943	5.97377	-10.8416	1.01954e-11	3.78096e-09
874	874	CBR3	-4.60824	2.31545	-10.8194	1.0741e-11	3.90033e-09
79887	79888	LPCAT1	-3.21597	5.63975	-10.585	1.74038e-11	5.948e-09
10758	10761	PLAC1	-2.59189	4.49911	-10.5401	1.91112e-11	6.40594e-09
219699	219731	PROSER2-AS1	-2.1952	6.35427	-10.443	2.34528e-11	6.88193e-09
124739	124751	KRBA2	-2.23096	2.97878	-10.4306	2.40763e-11	6.88193e-09
7070	7070	THY1	-3.4251	7.55867	-10.4649	2.24143e-11	6.88193e-09
283576	283578	TMED8	-4.68618	4.92732	-10.4584	2.28667e-11	6.88193e-09
3274	3274	HRH2	-3.92106	3.008	-10.3758	2.71181e-11	7.38545e-09
1112	1112	FOXN3	-2.13676	7.65072	-10.2552	3.49629e-11	9.09558e-09
23096	23097	CDK19	-2.15023	4.88004	-10.2122	3.83358e-11	9.28047e-09
255104	255119	CFAP299	-3.25312	2.02908	-10.2168	3.79871e-11	9.28047e-09
7013	7013	TERF1	-2.88131	8.00128	-10.0844	5.04883e-11	1.15791e-08
29108	29109	FHOD1	-4.06966	1.86678	-10.078	5.13636e-11	1.16268e-08
3709	3709	ITPR2	-4.24827	5.71336	-10.0348	5.6452e-11	1.26148e-08
57541	57542	KLHL42	-2.29686	5.80443	-10.0194	5.81025e-11	1.28193e-08
4942	4942	OAT	-2.18439	6.11206	-10.0075	5.9617e-11	1.29891e-08
5919	5919	RARRES2	-2.66436	5.02908	-9.97928	6.33918e-11	1.34746e-08
79083	79084	WDR77	-4.44603	1.04285	-9.92744	7.13862e-11	1.47702e-08
10085	10086	HHLA1	-3.12841	5.15448	-9.8652	8.13345e-11	1.61098e-08
57616	57617	VPS18	-3.74132	3.61543	-9.78573	9.69784e-11	1.79823e-08
165679	165721	DNAJB8	-4.75647	0.803918	-9.65659	1.29824e-10	2.33281e-08
3116	3116	HLA-DPB2	-4.93824	1.60884	-9.60798	1.44872e-10	2.55062e-08
11226	11227	GALNT5	-4.31794	3.02846	-9.53693	1.68799e-10	2.85647e-08
1374	1374	CPT1A	-4.73766	5.01932	-9.51236	1.78938e-10	2.97038e-08
118738	118788	PIK3AP1	-3.29744	2.74007	-9.46937	1.95413e-10	3.15375e-08
1312	1312	COMT	-3.25141	2.31451	-9.36301	2.48129e-10	3.82733e-08
205860	206338	LVRN	-5.54335	3.95649	-9.30899	2.85396e-10	4.25166e-08
151963	151987	PPP4R2	-2.13803	4.29925	-9.28754	2.93956e-10	4.30559e-08
284611	284612	SYPL2	-2.26138	6.36149	-9.22172	3.41271e-10	4.87569e-08
64919	64921	CASD1	-2.4935	3.66625	-9.17013	3.8379e-10	5.35156e-08
54596	54600	UGT1A9	-3.23002	8.49747	-9.15241	3.99957e-10	5.48917e-08
56905	56906	THAP10	-2.44525	5.33565	-9.07627	4.75569e-10	6.27967e-08
55040	55041	PLEKHB2	-4.99342	1.39746	-8.97757	6.04287e-10	7.61142e-08
202	202	CRYBG1	-4.84853	2.17707	-8.92421	6.82442e-10	8.2604e-08
401398	401399	PRRT4	-3.46415	2.4038	-8.88525	7.3962e-10	8.80747e-08
6446	6446	SGK1	-3.40887	3.7322	-8.8645	7.75918e-10	9.07668e-08
79805	79807	GSTCD	-2.97529	6.83003	-8.84892	8.03681e-10	9.2409e-08
25840	25841	ABTB2	-3.51056	3.93762	-8.77164	9.63261e-10	1.06264e-07
353189	353219	KAAG1	-3.36595	3.23709	-8.74817	1.01698e-09	1.0942e-07
5924	5924	RASGRF2	-4.31668	2.61112	-8.72871	1.06985e-09	1.12443e-07
6335	6335	SCN9A	-3.38626	2.92628	-8.72334	1.07777e-09	1.12488e-07
7360	7360	UGP2	-2.51466	7.28278	-8.67852	1.19529e-09	1.20427e-07
2906	2906	GRIN2D	-3.65286	4.89188	-8.66444	1.23845e-09	1.24059e-07
9725	9726	ZNF646	-2.40299	6.12297	-8.58801	1.47842e-09	1.44202e-07
57221	57222	ERGIC1	-2.37218	5.37908	-8.57091	1.53919e-09	1.48221e-07
1911	1911	PHC1	-2.20904	8.95878	-8.5293	1.69796e-09	1.61723e-07
56135	56136	PCDHA13	-2.19649	2.37797	-8.49463	1.84308e-09	1.7282e-07
1978	1978	EIF4EBP1	-2.54479	5.47265	-8.47722	1.92094e-09	1.79048e-07
57646	57647	DHX37	-2.09738	7.09911	-8.38459	2.39351e-09	2.10702e-07
170958	170959	ZNF431	-3.11033	4.65565	-8.38506	2.39299e-09	2.10702e-07
10636	10637	LEFTY1	-2.31222	4.44921	-8.37423	2.45343e-09	2.14891e-07
399474	399512	SLC25A35	-2.30242	4.21468	-8.31715	2.81158e-09	2.39052e-07
4609	4609	MYC	-2.94657	5.44253	-8.30356	2.90611e-09	2.43527e-07
55240	55243	KIRREL1	-3.99732	3.5046	-8.29615	2.97088e-09	2.46583e-07
2591	2591	GALNT3	-3.82331	2.60064	-8.28548	3.04441e-09	2.51489e-07
23516	23517	MTREX	-2.68754	7.07389	-8.26738	3.16816e-09	2.58042e-07
161291	161357	MDGA2	-4.79034	3.21347	-8.23382	3.47637e-09	2.79732e-07
23086	23087	TRIM35	-2.49754	3.03491	-8.11453	4.57681e-09	3.53513e-07
9848	9849	ZNF518A	-3.0017	4.78874	-8.11417	4.5837e-09	3.53513e-07
729830	729852	UMAD1	-3.85621	4.40305	-8.10446	4.7089e-09	3.61569e-07
113828	113829	SLC35A4	-4.59055	4.65416	-8.04504	5.47408e-09	4.09499e-07
3898	3898	LAD1	-4.76091	1.48741	-8.04629	5.46836e-09	4.09499e-07
122953	122961	ISCA2	-2.4606	3.20762	-8.02051	5.74814e-09	4.25901e-07
7447	7447	VSNL1	-4.67667	4.27555	-7.93954	7.08583e-09	4.9724e-07
2558	2558	GABRA5	-4.66279	2.93302	-7.9176	7.47498e-09	5.14976e-07
123591	123606	NIPA1	-2.56246	2.41344	-7.90721	7.57684e-09	5.17578e-07
359787	359809	PEG13	-5.21852	-1.06147	-7.89669	7.92838e-09	5.35419e-07
26051	26052	DNM3	-3.03861	3.70622	-7.86328	8.44284e-09	5.61675e-07
1364	1364	CLDN4	-2.71002	2.3641	-7.76356	1.07808e-08	6.9339e-07
151871	151877	MAGI1-IT1	-3.95761	2.81682	-7.75111	1.11738e-08	7.08215e-07
3111	3111	HLA-DOA	-3.85179	3.91436	-7.73563	1.15995e-08	7.32535e-07
857	857	CAV1	-4.37149	3.2989	-7.6977	1.27984e-08	7.93862e-07
5028	5028	P2RY1	-3.17301	5.4477	-7.64715	1.43878e-08	8.74314e-07
4065	4065	LY75	-3.62909	1.64387	-7.6471	1.44189e-08	8.74314e-07
101928969	101928989	MIR4300HG	-2.86942	0.672333	-7.61729	1.54819e-08	9.1546e-07
54621	54622	ARL15	-2.20159	5.62726	-7.59589	1.63167e-08	9.57577e-07
3705	3705	ITPK1	-2.0435	6.24194	-7.58462	1.67797e-08	9.74903e-07
100996301	100996335	FAM230H	-4.62164	4.93482	-7.58417	1.70141e-08	9.8197e-07
653641	653643	GOLGA6D	-4.62157	2.14394	-7.58008	1.71882e-08	9.8875e-07
9188	9188	DDX21	-2.14209	7.87259	-7.55022	1.82796e-08	1.04463e-06
134265	134266	GRPEL2	-3.16026	2.76845	-7.54139	1.87122e-08	1.06586e-06
11138	11140	CDC37	-2.77165	5.46948	-7.50587	2.04264e-08	1.14113e-06
23195	23196	FAM120A	-2.13405	7.79626	-7.49096	2.1191e-08	1.17257e-06
114569	114571	SLC22A9	-3.10599	4.77462	-7.48448	2.1564e-08	1.18568e-06
1001	1001	CDH3	-3.12278	6.39217	-7.48545	2.1513e-08	1.18568e-06
11145	11146	GLMN	-3.51126	3.94045	-7.48079	2.18003e-08	1.1949e-06
26232	26233	FBXL6	-2.02777	3.70911	-7.45095	2.34197e-08	1.27564e-06
6542	6542	SLC7A2	-3.81505	5.1866	-7.43952	2.42198e-08	1.31103e-06
25939	25940	FAM98A	-2.17033	4.70263	-7.43033	2.46615e-08	1.3308e-06
85462	85463	ZC3H12C	-2.05583	5.02762	-7.39287	2.70894e-08	1.44394e-06
9227	9228	DLGAP2	-2.72235	5.24302	-7.36753	2.88827e-08	1.52092e-06
875	875	CBS	-2.53891	5.26738	-7.35901	2.95014e-08	1.54882e-06
81832	81833	SPACA1	-4.19661	3.74483	-7.35121	3.03386e-08	1.588e-06
9048	9048	ARTN	-3.04858	0.992551	-7.34551	3.05488e-08	1.59421e-06
6331	6331	SCN5A	-2.98533	3.23993	-7.3419	3.0822e-08	1.60367e-06
7984	7984	ARHGEF5	-2.31437	4.54867	-7.32922	3.1792e-08	1.62981e-06
83850	83851	SYT16	-3.23528	1.65239	-7.3306	3.17372e-08	1.62981e-06
254887	254896	LOC254896	-2.89138	2.66187	-7.32151	3.24382e-08	1.65127e-06
23566	23567	ZNF346	-4.64387	3.8563	-7.32329	3.27266e-08	1.65821e-06
9424	9425	CDYL	-2.63377	3.27517	-7.30988	3.33881e-08	1.68682e-06
360205	360226	PRSS41	-4.66553	-0.702464	-7.30317	3.4442e-08	1.72507e-06
109729180	110806272	BTG3-AS1	-2.96894	2.3989	-7.286	3.54835e-08	1.75805e-06
5522	5522	PPP2R2C	-2.68765	3.44814	-7.27274	3.66703e-08	1.81066e-06
83959	83982	IFI27L2	-3.65769	3.21007	-7.26571	3.74666e-08	1.83956e-06
9630	9631	NUP155	-4.93408	3.45256	-7.23417	4.11771e-08	1.98265e-06
112937	112939	NACC1	-4.81122	4.36015	-7.23058	4.14743e-08	1.99145e-06
2893	2893	GRIA4	-3.78913	2.61809	-7.21983	4.21181e-08	2.01681e-06
57530	57531	HACE1	-2.11551	5.83258	-7.20947	4.30132e-08	2.04209e-06
4155	4155	MBP	-4.09718	3.79238	-7.2123	4.30485e-08	2.04209e-06
10437	10438	C1D	-2.99073	0.920537	-7.18565	4.57392e-08	2.15469e-06
6533	6533	SLC6A6	-2.23926	7.58404	-7.15518	4.93623e-08	2.30666e-06
8651	8651	SOCS1	-3.40911	2.9668	-7.15508	4.95118e-08	2.30746e-06
7004	7004	TEAD4	-2.33505	4.86085	-7.14946	5.00869e-08	2.31261e-06
647024	647042	GOLGA6L10	-3.39143	3.79251	-7.15	5.01509e-08	2.31261e-06
51268	51270	TFDP3	-3.3817	2.85313	-7.13698	5.18352e-08	2.37136e-06
7079	7079	TIMP4	-4.87908	0.689157	-7.13977	5.22924e-08	2.37978e-06
79922	79923	NANOG	-2.27794	2.44377	-7.1097	5.54119e-08	2.47996e-06
284612	284613	CYB561D1	-4.34994	0.686495	-7.11428	5.53819e-08	2.47996e-06
79767	79768	KATNBL1	-2.08199	2.44299	-7.09776	5.7118e-08	2.53279e-06
79842	79843	FAM124B	-2.26067	4.25119	-7.08994	5.82698e-08	2.57124e-06
284114	284116	KRT42P	-2.33149	1.77873	-7.07979	5.97977e-08	2.62538e-06
23401	23403	FBXO46	-2.7293	4.28403	-7.07739	6.01921e-08	2.63605e-06
57486	57488	ESYT2	-2.27566	7.25079	-7.06924	6.14263e-08	2.67665e-06
1379	1379	CR1L	-4.641	0.738368	-7.04644	6.61118e-08	2.83128e-06
822	822	CAPG	-3.93891	4.21476	-7.04202	6.62949e-08	2.83216e-06
144811	144817	LINC00330	-2.76539	2.35377	-7.03465	6.71298e-08	2.86081e-06
84451	84455	EFCAB7	-2.87195	4.09047	-7.03264	6.74899e-08	2.86914e-06
57556	57558	USP35	-2.23504	9.2975	-7.01779	7.0043e-08	2.95598e-06
10164	10165	SLC25A13	-3.78322	1.64196	-7.0121	7.1465e-08	2.9913e-06
130749	130752	MDH1B	-3.10051	-0.999292	-7.00221	7.29995e-08	3.04398e-06
220	220	ALDH1A3	-3.34243	3.59384	-6.99682	7.40923e-08	3.0637e-06
8291	8291	DYSF	-3.8652	4.19522	-6.99783	7.41755e-08	3.0637e-06
134285	134288	TMEM174	-4.94983	-0.172875	-6.99314	7.61537e-08	3.13797e-06
2523	2523	FUT1	-2.20071	2.41824	-6.93087	8.74955e-08	3.49699e-06
1555	1555	CYP2B6	-5.21049	1.20708	-6.93828	8.80886e-08	3.50544e-06
84152	84153	RNASEH2C	-4.09267	1.69557	-6.93021	8.84209e-08	3.51065e-06
9945	9946	CRYZL1	-2.29513	6.41863	-6.9167	9.07402e-08	3.57524e-06
145447	145482	PTGR2	-5.19368	2.4419	-6.92608	9.0868e-08	3.57524e-06
53637	53820	RIPPLY3	-4.08344	-0.531256	-6.90616	9.40492e-08	3.67937e-06
25769	25770	C22orf31	-3.91221	2.52957	-6.89795	9.58853e-08	3.71396e-06
6768	6768	ST14	-4.6293	3.40129	-6.86943	1.04128e-07	3.9977e-06
84627	84628	NTNG2	-2.83593	1.98029	-6.84246	1.09906e-07	4.17355e-06
642587	642597	AKAIN1	-5.13662	2.5293	-6.84978	1.10501e-07	4.18703e-06
26578	26579	MYEOV	-2.34003	3.2269	-6.82537	1.14769e-07	4.32821e-06
8140	8140	SLC7A5	-3.39238	7.50988	-6.80116	1.22538e-07	4.54564e-06
5097	5097	PCDH1	-2.62993	6.23737	-6.79021	1.25701e-07	4.61258e-06
29906	29907	SNX15	-3.54901	1.72676	-6.79188	1.2564e-07	4.61258e-06
11040	11041	B4GAT1	-3.31949	5.71753	-6.77755	1.30186e-07	4.73726e-06
170690	170691	ADAMTS17	-3.73116	4.54721	-6.77452	1.31597e-07	4.75879e-06
3693	3693	ITGB5	-2.15578	7.5415	-6.76453	1.34262e-07	4.83509e-06
55211	55212	BBS7	-2.36114	8.72597	-6.75924	1.36128e-07	4.88213e-06
91862	91869	RFT1	-4.54373	2.65156	-6.75488	1.39817e-07	4.99437e-06
6510	6510	SLC1A5	-2.24123	7.10865	-6.7428	1.42026e-07	5.0624e-06
100507127	100507156	LOC100507156	-4.73126	2.01693	-6.71979	1.53594e-07	5.40837e-06
387700	387707	CC2D2B	-3.86752	2.79487	-6.70927	1.56014e-07	5.46048e-06
114884	114885	OSBPL11	-3.64166	5.39367	-6.70098	1.59076e-07	5.54538e-06
5521	5521	PPP2R2B	-2.37994	3.96644	-6.6973	1.59793e-07	5.55927e-06
51491	51493	RTCB	-2.1814	4.16631	-6.67349	1.69943e-07	5.85398e-06
123036	123041	SLC24A4	-4.03853	3.82036	-6.66901	1.73519e-07	5.95361e-06
10317	10318	TNIP1	-2.60216	4.79061	-6.66255	1.74911e-07	5.97783e-06
6281	6281	S100A10	-3.27965	4.88799	-6.63718	1.87256e-07	6.32534e-06
10553	10554	AGPAT1	-3.1023	3.77011	-6.59748	2.07442e-07	6.98014e-06
26996	26998	FETUB	-2.98609	4.32982	-6.59136	2.10668e-07	7.04298e-06
858	858	CAV2	-3.28192	1.99904	-6.57879	2.17987e-07	7.23256e-06
27165	27166	PRELID1	-3.71305	1.52073	-6.57954	2.18263e-07	7.23256e-06
50484	50485	SMARCAL1	-2.01045	6.54331	-6.56665	2.24331e-07	7.41953e-06
4318	4318	MMP9	-4.00826	2.71095	-6.56341	2.28348e-07	7.4814e-06
3787	3787	KCNS1	-3.20917	1.04189	-6.54802	2.36093e-07	7.70618e-06
200634	200726	FAM237A	-2.82802	2.10229	-6.53108	2.46378e-07	7.96266e-06
401089	401093	MBNL1-AS1	-4.99421	2.33105	-6.53498	2.49825e-07	8.04888e-06
440590	440594	LINC01761	-3.62857	2.06106	-6.52366	2.52333e-07	8.1147e-06
2161	2161	F12	-3.13097	1.11177	-6.50534	2.6381e-07	8.42163e-06
23246	23247	KATNIP	-2.01146	5.51429	-6.50149	2.65889e-07	8.4529e-06
3936	3936	LCP1	-3.39018	1.35961	-6.48775	2.76647e-07	8.71962e-06
8501	8501	SLC43A1	-2.35949	3.31738	-6.47691	2.83576e-07	8.92189e-06
5787	5787	PTPRB	-3.71577	3.11827	-6.45083	3.0554e-07	9.45925e-06
653643	653645	TBC1D3P1-DHX40P1	-6.96379	-1.0809	-6.47172	3.09546e-07	9.5325e-06
10019	10020	GNE	-2.30181	5.28478	-6.43235	3.18624e-07	9.74317e-06
10481	10482	NXF1	-5.83474	-1.31716	-6.41394	3.49819e-07	1.06041e-05
10797	10798	OR5I1	-2.445	7.13335	-6.39446	3.51936e-07	1.06497e-05
4113	4113	MAGEB2	-5.33306	-2.54003	-6.40435	3.5453e-07	1.06726e-05
3710	3710	ITPR3	-3.01304	7.20545	-6.39042	3.56224e-07	1.07051e-05
64377	64386	MMP25	-3.37451	3.97624	-6.37642	3.70321e-07	1.10148e-05
5366	5366	PMAIP1	-3.59089	5.58945	-6.37755	3.69869e-07	1.10148e-05
100128233	100128239	LINC02731	-2.63525	0.999157	-6.37371	3.71743e-07	1.10286e-05
954	954	ENTPD2	-3.72021	0.977149	-6.37578	3.72049e-07	1.10286e-05
54842	54843	SYTL2	-2.76012	2.20607	-6.37196	3.73574e-07	1.1055e-05
8645	8645	KCNK5	-2.2205	5.10808	-6.36152	3.83632e-07	1.13142e-05
91662	91663	MYADM	-3.76377	0.397057	-6.33276	4.16798e-07	1.2108e-05
1847	1847	DUSP5	-3.45232	4.00291	-6.3215	4.28085e-07	1.2374e-05
6850	6850	SYK	-5.05166	1.2569	-6.32914	4.29638e-07	1.23966e-05
64866	64881	PCDH20	-4.80981	2.78516	-6.3214	4.36353e-07	1.24887e-05
56134	56135	PCDHAC1	-2.73169	4.09886	-6.30892	4.40854e-07	1.25557e-05
4922	4922	NTS	-3.2528	4.29743	-6.30324	4.48522e-07	1.27118e-05
54733	54734	RAB39A	-3.34883	4.38875	-6.30397	4.47961e-07	1.27118e-05
346689	347051	SLC10A5	-4.43459	1.04633	-6.30177	4.56441e-07	1.28943e-05
117245	117246	FTSJ3	-2.97045	2.78131	-6.29024	4.63456e-07	1.30291e-05
102724560	102724631	POTEB3	-2.26066	7.93691	-6.28656	4.67206e-07	1.31134e-05
165257	165324	UBXN2A	-4.55482	-1.05151	-6.27896	4.85774e-07	1.35275e-05
107986962	109616962	SNORA15B-1	-4.795	-2.45029	-6.25892	5.14518e-07	1.4119e-05
54502	54503	ZDHHC13	-2.97242	6.08958	-6.24523	5.21817e-07	1.42318e-05
79098	79100	LINC00626	-4.36761	0.189822	-6.25103	5.21315e-07	1.42318e-05
8823	8823	FGF16	-3.67211	-1.54538	-6.24114	5.30154e-07	1.43265e-05
101927721	101927735	TMEM132D-AS2	-4.18054	2.4017	-6.24393	5.29637e-07	1.43265e-05
146439	146456	TMED6	-4.72279	1.89451	-6.2375	5.43751e-07	1.46712e-05
2810	2810	SFN	-3.97012	0.970254	-6.22922	5.49014e-07	1.47675e-05
7781	7781	SLC30A3	-3.43388	0.411134	-6.21334	5.69289e-07	1.51956e-05
101928136	101928147	C21orf140	-3.95071	0.547587	-6.20332	5.8779e-07	1.55702e-05
108	108	ADCY2	-3.57733	5.60513	-6.198	5.93603e-07	1.56528e-05
2041	2041	EPHA1	-4.72735	5.55675	-6.20483	5.92932e-07	1.56528e-05
729747	729759	OR4F29	-3.07848	1.55031	-6.19134	6.01917e-07	1.58003e-05
9249	9252	RPS6KA5	-2.87763	1.68523	-6.17821	6.22602e-07	1.62454e-05
23308	23309	SIN3B	-2.10083	2.88661	-6.1747	6.27501e-07	1.63244e-05
54101	54102	CLIC6	-2.98997	4.0469	-6.17574	6.26974e-07	1.63244e-05
56704	56729	RETN	-3.47449	3.78608	-6.16527	6.4667e-07	1.67481e-05
197257	197258	FCSK	-2.60954	1.53529	-6.15866	6.55087e-07	1.69409e-05
3932	3932	LCK	-5.29259	2.74274	-6.16628	6.64859e-07	1.7067e-05
22997	22998	LIMCH1	-2.04781	6.96573	-6.15043	6.69073e-07	1.71017e-05
150000	150051	TIAM1-AS1	-5.35183	-1.95668	-6.15985	6.77269e-07	1.72585e-05
3816	3816	KLK1	-4.26598	-1.16422	-6.14672	6.85992e-07	1.73724e-05
5205	5205	ATP8B1	-4.14584	2.49822	-6.13746	7.01729e-07	1.77263e-05
79669	79670	TUT7	-2.0802	3.02581	-6.123	7.19441e-07	1.8069e-05
26094	26095	PTPN20	-2.10986	3.46351	-6.11543	7.34021e-07	1.83211e-05
84970	84971	ATG4D	-4.03814	0.504428	-6.11233	7.48931e-07	1.85521e-05
2052	2052	EPHX1	-2.17004	5.10663	-6.10051	7.63639e-07	1.87998e-05
100506930	100506994	PTPRG-AS1	-3.54783	8.11533	-6.0922	7.85371e-07	1.92261e-05
23242	23243	ANKRD28	-2.81844	3.18375	-6.07477	8.18584e-07	1.9951e-05
2103	2103	ESRRB	-2.33315	0.796793	-6.06859	8.31175e-07	2.01774e-05
3664	3664	IRF6	-3.73071	2.42783	-6.0598	8.5762e-07	2.07328e-05
55117	55118	CRTAC1	-2.18351	4.63454	-6.05099	8.70797e-07	2.10222e-05
7086	7086	TKT	-2.10888	9.70532	-6.05026	8.72445e-07	2.10328e-05
79993	79998	ANKRD53	-2.59521	2.00149	-6.04068	8.95475e-07	2.15284e-05
216	216	ALDH1A1	-4.41083	-0.0999919	-6.04177	9.08908e-07	2.17614e-05
221895	221908	PPP1R35	-2.19678	3.93723	-6.03274	9.14015e-07	2.18128e-05
5214	5214	PFKP	-2.19288	6.15588	-6.02996	9.20797e-07	2.19255e-05
5017	5017	OVOL1	-4.3607	1.5225	-6.03514	9.24274e-07	2.19783e-05
129293	129303	TMEM150A	-3.18826	2.32058	-6.02395	9.38644e-07	2.22521e-05
100507500	100507524	ARHGEF26-AS1	-3.51637	-0.313631	-6.0238	9.41567e-07	2.22521e-05
5777	5777	PTPN6	-2.47295	2.94016	-6.01144	9.67551e-07	2.26672e-05
126767	126789	PUSL1	-5.58542	-2.32691	-6.02616	9.72804e-07	2.27292e-05
1789	1789	DNMT3B	-3.40882	8.93199	-5.98739	1.03628e-06	2.39553e-05
84889	84890	ADO	-2.62901	5.30249	-5.98171	1.04749e-06	2.40868e-05
440822	440823	MIAT	-4.66501	-2.92009	-5.97343	1.09597e-06	2.51226e-05
4990	4990	SIX6	-5.8252	1.73219	-5.98192	1.10202e-06	2.51746e-05
333929	333932	H3C15	-3.61656	-0.0684567	-5.96365	1.10623e-06	2.52047e-05
79156	79157	MFSD11	-2.89924	1.905	-5.95942	1.11259e-06	2.52835e-05
11061	11062	DUS4L	-4.16341	3.72435	-5.96456	1.11184e-06	2.52835e-05
253982	254013	ETFBKMT	-3.13313	1.26251	-5.95656	1.12253e-06	2.53918e-05
117156	117157	SH2D1B	-4.37623	2.6131	-5.96255	1.12197e-06	2.53918e-05
27293	27294	DHDH	-2.7869	2.69826	-5.95245	1.13288e-06	2.55104e-05
128218	128229	TSACC	-3.44137	1.08718	-5.94408	1.16334e-06	2.60966e-05
5308	5308	PITX2	-3.20437	3.36097	-5.93347	1.19435e-06	2.66064e-05
10622	10623	POLR3C	-4.09806	6.42799	-5.93156	1.21294e-06	2.69663e-05
150538	150572	SMYD1	-2.46245	1.03075	-5.92166	1.22859e-06	2.72102e-05
2984	2984	GUCY2C	-4.66449	0.624338	-5.9285	1.23578e-06	2.73346e-05
138255	138307	LCN8	-2.98437	1.40854	-5.911	1.26632e-06	2.78334e-05
3790	3790	KCNS3	-3.37668	3.2399	-5.90992	1.27354e-06	2.79436e-05
346389	346517	OR6V1	-3.67391	3.0375	-5.8961	1.32552e-06	2.88078e-05
149466	149473	CCDC24	-4.00161	0.778142	-5.89664	1.32953e-06	2.8859e-05
58495	58496	LY6G5B	-4.2112	0.366314	-5.87278	1.42199e-06	3.0337e-05
56924	56925	LXN	-3.27906	1.96196	-5.86135	1.44864e-06	3.07475e-05
81578	81579	PLA2G12A	-4.57187	0.706171	-5.85866	1.48697e-06	3.13929e-05
8614	8614	STC2	-3.558	4.71998	-5.84334	1.52417e-06	3.1969e-05
8742	8742	TNFSF12	-2.02228	1.27687	-5.83344	1.55379e-06	3.24299e-05
256158	256223	CDRT15L2	-2.50399	3.22805	-5.81807	1.61986e-06	3.36121e-05
6262	6262	RYR2	-3.09602	2.71384	-5.78814	1.75934e-06	3.61192e-05
10319	10320	IKZF1	-3.03745	5.11924	-5.78212	1.78725e-06	3.65631e-05
2264	2264	FGFR4	-2.93729	5.0277	-5.76918	1.84911e-06	3.7696e-05
51296	51297	BPIFA1	-2.53508	1.42903	-5.75819	1.9013e-06	3.85581e-05
285965	285966	TCAF2	-4.15434	1.29085	-5.76052	1.91916e-06	3.88062e-05
2171	2171	FABP5	-2.35676	5.86547	-5.75299	1.92725e-06	3.89247e-05
3385	3385	ICAM3	-2.24782	2.82363	-5.7522	1.93101e-06	3.89554e-05
54845	54847	SIDT1	-4.34664	5.54722	-5.75063	1.97787e-06	3.97628e-05
100505817	100505841	LOC100505841	-4.93994	2.1693	-5.74681	2.02451e-06	4.056e-05
873	873	CBR1	-2.19814	5.69915	-5.73165	2.0401e-06	4.08032e-05
3600	3600	IL15	-3.55915	-0.319685	-5.73229	2.05208e-06	4.09241e-05
5699	5699	PSMB10	-2.04007	2.38547	-5.70505	2.19051e-06	4.32886e-05
9452	9453	GGPS1	-3.08067	3.71773	-5.70522	2.19667e-06	4.33612e-05
8600	8600	TNFSF11	-5.05637	0.321051	-5.7085	2.251e-06	4.43834e-05
80004	80005	DOCK5	-3.92412	3.67002	-5.69871	2.25696e-06	4.44506e-05
10235	10236	HNRNPR	-2.56764	2.15053	-5.6932	2.263e-06	4.4469e-05
29842	29843	SENP1	-3.78328	2.4144	-5.69517	2.27369e-06	4.46288e-05
55200	55201	MAP1S	-2.64498	2.99174	-5.6892	2.28792e-06	4.48072e-05
283869	283870	BRICD5	-3.11137	0.172153	-5.68877	2.2963e-06	4.49208e-05
10053	10054	UBA2	-4.64873	3.64571	-5.68517	2.37368e-06	4.62789e-05
63978	63979	FIGNL1	-4.99683	3.7903	-5.68182	2.41526e-06	4.69668e-05
548596	548644	POLR2J3	-3.01821	3.618	-5.6646	2.44853e-06	4.73673e-05
118881	118924	FRA10AC1	-2.73981	2.18187	-5.66197	2.46218e-06	4.75785e-05
4584	4584	MUC3A	-3.8178	5.6673	-5.6432	2.61594e-06	5.0039e-05
79007	79008	SLX1B	-2.29955	5.54565	-5.62333	2.72791e-06	5.18488e-05
203447	203522	INTS6L	-3.81696	3.3196	-5.62028	2.7823e-06	5.25981e-05
8437	8437	RASAL1	-4.43082	0.458007	-5.62037	2.8131e-06	5.30652e-05
150379	150383	CDPF1	-3.79378	-0.0229151	-5.61231	2.8416e-06	5.34294e-05
56154	56155	TEX14	-2.52175	3.03836	-5.59846	2.91766e-06	5.46825e-05
23338	23339	VPS39	-3.19386	4.15112	-5.59409	2.9631e-06	5.54151e-05
117854	118421	LINC00161	-2.74051	4.06935	-5.5798	3.07006e-06	5.7098e-05
7855	7855	FZD5	-4.34834	5.81659	-5.58411	3.09671e-06	5.73291e-05
29763	29765	TMOD4	-2.49607	4.95391	-5.57306	3.12352e-06	5.73687e-05
9124	9124	PDLIM1	-3.2148	5.94806	-5.57513	3.11878e-06	5.73687e-05
389206	389207	GRXCR1	-3.83617	4.72372	-5.57119	3.17641e-06	5.80344e-05
10008	10009	ZBTB33	-2.71607	1.20528	-5.56321	3.20976e-06	5.8521e-05
793	793	CALB1	-2.79683	3.51409	-5.56113	3.22899e-06	5.87668e-05
3691	3691	ITGB4	-2.4483	2.46645	-5.55467	3.28139e-06	5.94302e-05
2568	2568	GABRP	-4.22801	1.46083	-5.54795	3.40576e-06	6.09471e-05
10279	10280	SIGMAR1	-3.82182	0.0767053	-5.53491	3.50199e-06	6.22854e-05
53827	53828	FXYD4	-3.19159	5.16153	-5.53057	3.51537e-06	6.23961e-05
4145	4145	MATK	-2.83226	2.04179	-5.52286	3.5798e-06	6.32178e-05
79977	79979	TRMT2B	-4.65827	3.47077	-5.52816	3.627e-06	6.39217e-05
132112	132141	IQCF1	-5.47965	-0.373159	-5.53559	3.63362e-06	6.39737e-05
153163	153201	SLC36A2	-4.5897	-0.342181	-5.51211	3.78174e-06	6.589e-05
23657	23658	LSM5	-2.38791	4.87002	-5.49141	3.88969e-06	6.746e-05
347454	347468	OR13H1	-3.54731	-0.0704955	-5.49251	3.91049e-06	6.74852e-05
90625	90627	STARD13	-5.03318	6.49338	-5.50388	3.9105e-06	6.74852e-05
140893	140894	CNBD2	-4.8254	-1.47584	-5.50004	3.92996e-06	6.76869e-05
23779	23780	APOL2	-3.04753	3.74888	-5.47918	4.03242e-06	6.89933e-05
101929176	101929207	LINC01729	-3.49318	4.16258	-5.48077	4.03351e-06	6.89933e-05
6338	6338	SCNN1B	-4.11829	1.11903	-5.48245	4.05595e-06	6.9309e-05
8433	8433	UTF1	-5.38934	2.37153	-5.49298	4.06797e-06	6.93785e-05
10893	10894	LYVE1	-2.49568	3.48593	-5.47384	4.07915e-06	6.95011e-05
101929549	101929567	LINC01814	-4.90728	-2.53255	-5.48289	4.12541e-06	7.00155e-05
285830	285834	HCG22	-4.04404	0.089308	-5.47405	4.14312e-06	7.02477e-05
137075	137196	CCDC26	-2.26438	1.55953	-5.46629	4.16086e-06	7.02751e-05
105374631	105374978	LINC02828	-4.66982	-2.87505	-5.47787	4.15687e-06	7.02751e-05
28231	28232	SLCO3A1	-2.32225	3.68177	-5.46039	4.22795e-06	7.09953e-05
221806	221823	PRPS1L1	-3.52974	3.61438	-5.45982	4.27009e-06	7.14964e-05
29785	29789	OLA1	-3.2662	5.75191	-5.44942	4.37791e-06	7.30909e-05
342096	342125	TMC3	-4.35151	0.959356	-5.45403	4.40114e-06	7.34085e-05
401409	401427	OR2A7	-4.22666	1.08975	-5.43863	4.57616e-06	7.57478e-05
642559	642574	IQANK1	-4.33406	-2.88359	-5.43817	4.59243e-06	7.58601e-05
440	440	ASNS	-2.62359	5.99228	-5.42796	4.61787e-06	7.6149e-05
162387	162394	SLFN5	-4.57718	-1.03768	-5.43444	4.6651e-06	7.68551e-05
55711	55713	ZNF334	-2.1165	4.85299	-5.41856	4.73094e-06	7.77927e-05
79923	79924	ADM2	-4.69495	6.13995	-5.42976	4.73832e-06	7.78406e-05
144568	144571	A2M-AS1	-2.60524	0.754658	-5.41048	4.84034e-06	7.89954e-05
162417	162427	RETREG3	-2.33313	1.12723	-5.40061	4.96704e-06	8.08361e-05
928	928	CD9	-3.01455	5.94002	-5.3944	5.06694e-06	8.18506e-05
100885779	100885782	MYO16-AS1	-5.51415	0.691374	-5.40889	5.13047e-06	8.24946e-05
1051	1051	CEBPB	-2.2697	2.54627	-5.38673	5.15581e-06	8.27494e-05
5696	5696	PSMB8	-2.97103	1.2716	-5.38656	5.1736e-06	8.2862e-05
132625	132660	LIN54	-3.73594	5.42097	-5.38963	5.17709e-06	8.2862e-05
338322	338323	NLRP14	-2.68768	-0.0417026	-5.36989	5.40234e-06	8.59934e-05
10045	10046	MAMLD1	-3.70641	1.79115	-5.3727	5.41709e-06	8.61495e-05
23348	23349	PHF24	-2.03758	4.78663	-5.36492	5.46658e-06	8.68573e-05
55612	55613	MTMR8	-4.49095	3.32653	-5.37166	5.51901e-06	8.76105e-05
5652	5652	PRSS8	-3.30021	4.54852	-5.35507	5.6501e-06	8.88019e-05
2321	2321	FLT1	-3.98067	5.38389	-5.35066	5.77788e-06	9.04838e-05
2562	2562	GABRB3	-2.62699	7.00646	-5.34041	5.84811e-06	9.14193e-05
54913	54914	FOCAD	-2.54286	4.60462	-5.33048	6.00503e-06	9.34533e-05
10637	10640	EXOC5	-5.66794	4.17622	-5.35157	6.02484e-06	9.36779e-05
101928991	101929006	LINC03003	-3.15781	2.45083	-5.32794	6.07078e-06	9.41403e-05
2895	2895	GRID2	-3.3909	5.08446	-5.31564	6.29247e-06	9.69741e-05
101929748	101929798	PDE4DIPP4	-3.82116	-0.0962089	-5.31673	6.31521e-06	9.72386e-05
2925	2925	GRPR	-3.44976	1.38236	-5.31141	6.36981e-06	9.76538e-05
55861	55862	ECHDC1	-2.27084	3.29003	-5.29945	6.52496e-06	9.95885e-05
23678	23682	RAB38	-2.21533	3.18446	-5.29328	6.63386e-06	0.000100985
1636	1636	ACE	-2.56498	2.18335	-5.27687	6.94105e-06	0.000104566
6692	6692	SPINT1	-3.49892	5.07553	-5.26545	7.21842e-06	0.000108183
8811	8811	GALR2	-4.5688	-2.46823	-5.2679	7.32848e-06	0.000109269
3359	3359	HTR3A	-4.97105	-0.414675	-5.26738	7.41968e-06	0.000110534
84433	84435	ADGRA1	-4.28381	3.93404	-5.2589	7.45785e-06	0.000110819
127833	127841	LINC00628	-2.3022	4.40951	-5.2454	7.55097e-06	0.000112097
6641	6641	SNTB1	-2.22314	3.72187	-5.24034	7.65377e-06	0.000112991
157627	157638	LRATD2	-2.71981	4.28465	-5.23774	7.72086e-06	0.000113627
388112	388115	CCDC9B	-5.01077	2.06872	-5.25229	7.73956e-06	0.000113627
64782	64783	RBM15	-2.27111	6.50918	-5.23439	7.77849e-06	0.000114028
3620	3620	IDO1	-4.15124	0.126555	-5.23881	7.85232e-06	0.00011482
64129	64130	LIN7B	-3.90673	0.947174	-5.22772	8.05116e-06	0.000117138
9244	9245	GCNT3	-3.46892	4.52498	-5.22088	8.14091e-06	0.000118247
54852	54853	WDR55	-2.56957	2.0485	-5.2087	8.34524e-06	0.000120612
255480	255488	RNF144B	-6.17335	0.166209	-5.23679	8.37691e-06	0.000120869
63898	63899	NSUN3	-2.24503	2.30403	-5.20321	8.46193e-06	0.000121982
113146	113157	RPLP0P2	-2.07833	3.19122	-5.20193	8.48917e-06	0.000122185
56165	56169	GSDMC	-3.76705	-0.927225	-5.20319	8.58239e-06	0.000122817
1366	1366	CLDN7	-4.22907	3.87829	-5.20678	8.58084e-06	0.000122817
9473	9474	ATG5	-2.32456	2.70159	-5.19065	8.75568e-06	0.000124989
55889	55890	GPRC5C	-2.59698	1.3859	-5.18964	8.78787e-06	0.000125165
2735	2735	GLI1	-3.08465	2.91095	-5.19085	8.78952e-06	0.000125165
2203	2203	FBP1	-3.58305	0.577404	-5.19076	8.84866e-06	0.000125801
2040	2040	STOM	-2.16708	5.16475	-5.17291	9.18303e-06	0.000129603
9413	9414	TJP2	-3.09264	2.58141	-5.17471	9.18297e-06	0.000129603
84966	84967	LSM10	-2.33201	3.75662	-5.1677	9.31641e-06	0.000130745
29993	29994	BAZ2B	-2.5167	3.31472	-5.1671	9.33712e-06	0.00013083
83539	83540	NUF2	-3.21191	2.85814	-5.16133	9.53398e-06	0.000133155
440132	440138	ALG11	-3.73231	-1.43619	-5.16136	9.60761e-06	0.000133648
9780	9781	RNF144A	-2.26455	5.68829	-5.15354	9.67868e-06	0.000134113
101929798	101930085	HERPUD2-AS1	-3.85228	-2.94222	-5.13996	1.02054e-05	0.000139953
441294	441307	PDGFA-DT	-4.75008	-2.24076	-5.14818	1.02005e-05	0.000139953
139411	139420	PPP4R3C	-3.80272	2.3956	-5.13448	1.03483e-05	0.000141787
163183	163223	ZNF676	-2.14541	2.15661	-5.12703	1.03959e-05	0.00014223
8492	8492	PRSS12	-3.01212	3.32981	-5.12228	1.05754e-05	0.000144346
2494	2494	NR5A2	-4.13689	4.15819	-5.1237	1.07318e-05	0.000146022
3993	3993	LLGL2	-2.82329	4.37267	-5.10826	1.09673e-05	0.000148646
10086	10087	CERT1	-4.63957	7.02375	-5.11326	1.11836e-05	0.000150875
6997	6997	TDGF1	-4.66843	6.6503	-5.11218	1.12258e-05	0.000151093
400746	400752	LINC01144	-3.41459	-1.65067	-5.09787	1.13537e-05	0.000152579
151647	151648	SGO1	-3.63026	0.106841	-5.09709	1.14175e-05	0.000153319
112590798	114118903	ARHGAP11A-SCG5	-4.52654	3.25627	-5.10129	1.15187e-05	0.000154557
152273	152274	LINC02011	-2.70509	5.43087	-5.0853	1.16615e-05	0.000156114
5357	5357	PLS1	-2.08615	4.33662	-5.08145	1.17591e-05	0.0001573
55359	55361	PI4K2A	-3.57403	-0.558577	-5.05342	1.28421e-05	0.000169612
92745	92747	BPIFB1	-2.42256	3.59766	-5.0439	1.30268e-05	0.000171235
54	54	ACP5	-2.78667	1.10267	-5.04355	1.30644e-05	0.0001716
6697	6697	SPR	-2.98236	0.554905	-5.04259	1.31201e-05	0.000171943
56649	56650	CLDND1	-3.51717	-0.130622	-5.04267	1.32095e-05	0.000172724
2914	2914	GRM4	-4.33957	5.05052	-5.04221	1.34626e-05	0.000174853
162461	162466	PHOSPHO1	-2.93086	1.65268	-5.03022	1.35607e-05	0.000175866
257358	257364	SNX33	-4.66481	-3.19514	-5.03627	1.38052e-05	0.00017824
116328	116337	PANX3	-2.57464	-0.0576161	-5.01677	1.40288e-05	0.000180592
8835	8835	SOCS2	-2.19705	4.99247	-5.01133	1.4219e-05	0.000182367
285441	285456	RPL34-DT	-3.08971	-0.510703	-5.0062	1.44964e-05	0.000185108
3382	3382	ICA1	-2.36539	3.29528	-5.00196	1.45903e-05	0.000185899
50674	50700	RDH8	-4.43302	-1.47224	-4.98436	1.58007e-05	0.000198562
55784	55785	FGD6	-3.61026	1.30532	-4.96724	1.62393e-05	0.000203138
102724699	102724843	LOC102724843	-3.26711	-0.932736	-4.96231	1.6366e-05	0.000204195
960	960	CD44	-2.83177	2.02023	-4.95911	1.64288e-05	0.000204684
100847013	100847016	MIR5695	-3.68517	-3.72436	-4.95721	1.67118e-05	0.000206977
84891	84892	POMGNT2	-4.8116	5.71834	-4.96329	1.69214e-05	0.000208882
9111	9111	NMI	-2.43234	1.75836	-4.94658	1.69548e-05	0.000209146
111064650	112267968	LOC112267968	-4.0692	-1.13131	-4.94851	1.72576e-05	0.000212129
147700	147710	IGSF23	-2.66972	0.171575	-4.93033	1.77396e-05	0.000217136
57228	57231	SNX14	-2.04654	2.1942	-4.92592	1.79134e-05	0.000218955
9495	9496	TBX4	-2.02128	1.66494	-4.92435	1.79891e-05	0.000219573
79852	79853	TM4SF20	-2.32323	2.89935	-4.91761	1.83313e-05	0.000222969
25819	25820	ARIH1	-2.09398	3.64045	-4.91599	1.84026e-05	0.000223458
54922	54923	LIME1	-2.34313	2.46062	-4.91606	1.841e-05	0.000223458
100288748	100288801	FRG2C	-4.24363	-1.31152	-4.92259	1.86024e-05	0.000225637
5724	5724	PTAFR	-2.44968	0.160007	-4.8903	1.9748e-05	0.000237713
7036	7036	TFR2	-2.46497	0.9331	-4.88788	1.98792e-05	0.000238382
7368	7368	UGT8	-2.96167	5.02369	-4.88646	2.00295e-05	0.000239748
6337	6337	SCNN1A	-3.65135	4.61747	-4.88412	2.03711e-05	0.000242864
64386	64388	GREM2	-2.45392	4.56896	-4.87687	2.04801e-05	0.000243997
3791	3791	KDR	-2.91342	4.64717	-4.87077	2.08896e-05	0.000248081
6751	6751	SSTR1	-4.34609	-0.561699	-4.881	2.0894e-05	0.000248081
1620	1620	BRINP1	-2.71442	2.0134	-4.86654	2.10937e-05	0.000250111
113452	113457	TUBA3D	-3.49586	2.23973	-4.86122	2.16151e-05	0.000255425
222	222	ALDH3B2	-4.47471	-2.60117	-4.86479	2.1919e-05	0.000258141
6770	6770	STAR	-2.30463	0.679638	-4.84225	2.24804e-05	0.000264217
6620	6620	SNCB	-3.67739	0.108667	-4.84521	2.26563e-05	0.000265925
23037	23038	WDTC1	-2.15815	4.1383	-4.83801	2.2731e-05	0.000266623
27287	27288	RBMXL2	-4.02835	3.89705	-4.83882	2.32413e-05	0.000271876
54836	54838	WBP1L	-3.82491	0.438037	-4.83404	2.34309e-05	0.000273544
222584	222611	ADGRF2	-2.71999	1.35509	-4.80552	2.48877e-05	0.000287905
286676	286749	STON1-GTF2A1L	-3.6811	-0.9591	-4.81043	2.49058e-05	0.000287905
8061	8061	FOSL1	-2.85019	1.93003	-4.79895	2.53641e-05	0.000292198
55034	55035	NOL8	-2.39397	2.90392	-4.79536	2.55323e-05	0.000293554
390010	390036	OR52K1	-4.19289	4.2359	-4.791	2.65912e-05	0.000303129
5106	5106	PCK2	-2.0044	5.16237	-4.77622	2.68627e-05	0.000305825
6340	6340	SCNN1G	-3.56903	-0.860276	-4.78141	2.68875e-05	0.000305907
5732	5732	PTGER2	-4.10542	-2.90653	-4.78368	2.70623e-05	0.000307094
55561	55565	ZNF821	-2.1057	3.72724	-4.7659	2.76276e-05	0.000312682
59084	59269	HIVEP3	-2.20176	2.6737	-4.76032	2.80544e-05	0.000315222
84952	84954	MPND	-2.80709	6.21115	-4.75642	2.8451e-05	0.000318294
201799	201853	LINC00504	-3.05075	1.8094	-4.75592	2.85672e-05	0.000319388
255488	255512	TOLLIP-DT	-2.83538	1.80941	-4.75356	2.86803e-05	0.000320242
79958	79959	CEP76	-2.58429	0.30501	-4.74158	2.95651e-05	0.000328648
93010	93034	NT5C1B	-3.59406	5.78067	-4.74308	2.98557e-05	0.000331667
333926	333929	SNAI3	-2.52195	2.12975	-4.73555	3.00405e-05	0.000333294
40	40	ASIC2	-3.45496	0.875808	-4.73708	3.02621e-05	0.000335539
4311	4311	MME	-3.13824	3.58513	-4.73046	3.06468e-05	0.000338943
8403	8403	SOX14	-5.16574	0.44637	-4.75048	3.06402e-05	0.000338943
100505797	100505817	LINC02582	-4.94676	-1.28381	-4.74724	3.06798e-05	0.000339093
91107	91120	ZNF682	-3.3595	0.973582	-4.73037	3.07638e-05	0.000339805
110231149	110806299	ETDC	-2.15588	1.36252	-4.71715	3.15275e-05	0.000347141
84842	84844	PHF5A	-2.41819	3.43845	-4.715	3.17407e-05	0.000348608
51327	51329	ARL6IP4	-4.41254	-3.21348	-4.71661	3.27825e-05	0.000357795
79651	79652	TMEM204	-2.10039	4.02279	-4.7	3.30207e-05	0.000359944
2524	2524	FUT2	-4.17462	-0.153231	-4.70828	3.33e-05	0.000362309
79705	79706	PRKRIP1	-4.58214	9.50686	-4.70909	3.36415e-05	0.00036534
100506013	100506025	CRPPA-AS1	-3.35435	2.5264	-4.69666	3.37092e-05	0.000365848
10849	10850	CCL27	-2.1343	4.07341	-4.69054	3.38795e-05	0.000367239
7809	7809	BSND	-3.06709	-1.77428	-4.68549	3.45866e-05	0.000374205
205	205	AK4	-2.19228	7.36729	-4.67384	3.54502e-05	0.000382598
9248	9249	DHRS3	-3.60754	2.3992	-4.67555	3.58812e-05	0.000386532
29106	29107	NXT1	-2.34212	4.73916	-4.66628	3.62017e-05	0.000389503
128674	128710	SLX4IP	-3.03962	-1.17378	-4.66808	3.62446e-05	0.000389725
51474	51475	CABP2	-2.00039	6.19856	-4.65771	3.70162e-05	0.000396066
91977	91978	TPGS1	-2.32574	3.0912	-4.65525	3.72963e-05	0.000397649
4500	4500	MT1L	-3.8338	-2.56575	-4.66372	3.72538e-05	0.000397649
105375014	105375341	LOC105375341	-4.50007	-1.44512	-4.67031	3.7301e-05	0.000397649
375387	375444	C5orf34	-2.12646	1.62544	-4.64875	3.79339e-05	0.000403163
116362	116369	SLC26A8	-2.95974	-0.922856	-4.65104	3.79183e-05	0.000403163
9478	9479	MAPK8IP1	-2.92718	2.21516	-4.6505	3.79589e-05	0.000403183
83698	83699	SH3BGRL2	-2.94927	3.03709	-4.6499	3.80309e-05	0.000403701
79642	79643	CHMP6	-2.5713	2.51107	-4.64831	3.8055e-05	0.000403712
56147	56154	TEX15	-3.87275	-0.486558	-4.65507	3.81784e-05	0.000404529
100129520	100129540	LOC100129540	-4.49013	-1.86717	-4.65973	3.83822e-05	0.000406194
152519	152559	PAQR3	-3.13898	1.23238	-4.64698	3.84343e-05	0.000406499
8612	8612	PLPP2	-3.10819	3.23149	-4.64373	3.87564e-05	0.000409409
5212	5212	VIT	-4.59205	-2.01704	-4.65403	3.91141e-05	0.000412387
115123	115196	ZNF554	-3.11271	1.92748	-4.63405	3.97896e-05	0.0004188
145226	145241	ADAM21P1	-3.59723	-2.19946	-4.6318	4.04027e-05	0.000423463
5154	5154	PDGFA	-3.31454	5.34881	-4.62492	4.09265e-05	0.000428181
92359	92369	SPSB4	-3.11975	0.986072	-4.6155	4.18468e-05	0.000436238
63910	63915	BLOC1S5	-3.03688	1.49688	-4.61018	4.24023e-05	0.000441471
767	767	CA8	-2.34836	3.25993	-4.60263	4.30045e-05	0.000446172
390077	390078	OR52E6	-4.34777	-3.73246	-4.59966	4.50143e-05	0.00046289
100506098	100506108	SIX3-AS1	-4.77792	-2.03406	-4.58651	4.73399e-05	0.000483666
2643	2643	GCH1	-2.16288	2.88556	-4.5591	4.83413e-05	0.000491305
222171	222183	SRRM3	-3.74506	1.25156	-4.5643	4.87106e-05	0.000494482
404550	404552	SCGB1D4	-2.44048	0.351668	-4.55326	4.91696e-05	0.000497982
2902	2902	GRIN1	-2.49964	0.963893	-4.55218	4.93316e-05	0.000499042
119	119	ADD2	-2.07581	7.60072	-4.54477	5.02378e-05	0.000506153
30817	30818	KCNIP3	-3.26875	0.810909	-4.54665	5.05632e-05	0.00050855
790952	790955	UQCC3	-4.78612	9.18546	-4.56112	5.07564e-05	0.000509904
5167	5167	ENPP1	-2.61835	4.75121	-4.53572	5.16232e-05	0.000517122
256394	256435	ST6GALNAC3	-4.15542	-2.55754	-4.54586	5.18127e-05	0.000518722
147699	147700	KLC3	-2.2955	1.36579	-4.53026	5.22823e-05	0.000522823
6910	6910	TBX5	-6.14126	0.447666	-4.56571	5.27708e-05	0.000526801
7464	7464	CORO2A	-2.32955	5.71109	-4.52334	5.32772e-05	0.000531248
51289	51290	ERGIC2	-3.84217	-3.15333	-4.51164	5.63518e-05	0.00055871
3601	3601	IL15RA	-4.12	-0.842265	-4.51064	5.69659e-05	0.000563395
7089	7089	TLE2	-3.64689	2.19648	-4.50213	5.75311e-05	0.000566648
338596	338599	DUSP29	-3.28024	1.73813	-4.49343	5.84211e-05	0.000573349
999	999	CDH1	-4.06625	6.71097	-4.48835	6.04297e-05	0.000592068
3570	3570	IL6R	-3.74831	2.15834	-4.48158	6.09931e-05	0.000596248
220108	220134	SKA1	-2.02098	5.29253	-4.47192	6.11478e-05	0.00059709
80704	80705	TSGA10	-2.98803	1.22992	-4.46351	6.30292e-05	0.000613742
2651	2651	GCNT2	-2.43715	4.81492	-4.46044	6.31789e-05	0.000614513
101978719	102238594	SPACA6-AS1	-2.58408	-1.10127	-4.45957	6.3399e-05	0.00061631
94274	95681	CEP41	-2.48062	2.68139	-4.45614	6.39352e-05	0.000620139
57139	57140	RNPEPL1	-3.74943	2.46997	-4.447	6.70007e-05	0.000644332
84069	84070	FAM186B	-2.61786	0.228282	-4.43139	6.84306e-05	0.000655354
105369306	105369490	LINC02550	-3.72295	2.62486	-4.43835	6.85431e-05	0.000655448
4992	4992	OR1F1	-2.62639	-1.16905	-4.42919	6.88439e-05	0.000657507
79814	79815	NIPAL2	-2.09452	1.48655	-4.42661	6.91074e-05	0.000659447
79094	79095	BBLN	-2.57025	2.63464	-4.4275	6.91228e-05	0.000659447
668	668	FOXL2	-4.13504	0.860161	-4.43558	6.99136e-05	0.000664713
64102	64105	CENPK	-4.67538	-0.54991	-4.44045	7.02941e-05	0.000667045
160428	160492	LMNTD1	-2.31737	3.70063	-4.41812	7.07703e-05	0.000670394
2118	2118	ETV4	-2.9726	6.21072	-4.41666	7.15227e-05	0.000676419
51191	51192	CKLF	-2.6997	3.0098	-4.41431	7.17201e-05	0.000677184
3775	3775	KCNK1	-2.20154	1.88888	-4.40517	7.32463e-05	0.00068861
4881	4881	NPR1	-3.68066	2.42331	-4.41285	7.33699e-05	0.0006894
9080	9080	CLDN9	-3.43263	-2.55919	-4.40791	7.38958e-05	0.000692847
53947	53981	CPSF2	-2.04368	3.16762	-4.38745	7.67897e-05	0.00071728
4142	4142	MAS1	-2.75747	-0.0694684	-4.37914	7.89132e-05	0.000733843
5313	5313	PKLR	-2.94899	-1.08484	-4.37735	7.95075e-05	0.000738314
6564	6564	SLC15A1	-2.33139	-0.600694	-4.37086	8.03906e-05	0.000746118
23025	23026	MYO16	-3.09868	5.35935	-4.35094	8.56066e-05	0.00078657
388611	388630	TRABD2B	-3.7492	-1.15016	-4.35676	8.55923e-05	0.00078657
199713	199720	GGN	-4.82549	-0.758124	-4.36185	8.76125e-05	0.000802462
7262	7262	PHLDA2	-2.84642	1.86611	-4.33599	8.87612e-05	0.000811211
10887	10888	GPR83	-2.58318	1.64592	-4.32784	9.04424e-05	0.000822762
251	251	ALPG	-3.51834	-2.95758	-4.33291	9.07289e-05	0.000824508
1421	1421	CRYGD	-3.05083	-0.527851	-4.32457	9.18425e-05	0.000831993
4838	4838	NODAL	-4.57449	4.25035	-4.34049	9.19822e-05	0.000831993
152573	152578	LINC01618	-3.51125	1.2435	-4.32599	9.24278e-05	0.000835528
113278	113402	SFT2D1	-3.89119	0.835597	-4.3297	9.25061e-05	0.000835528
3134	3134	HLA-F	-2.47535	-0.0980669	-4.31434	9.37005e-05	0.000843159
386617	386618	KCTD4	-2.94904	0.276032	-4.3131	9.45628e-05	0.00085048
261729	261734	NPHP4	-2.49717	3.34875	-4.31	9.48191e-05	0.000851028
401262	401264	TRAM2-AS1	-2.9897	1.91933	-4.29849	9.84302e-05	0.000877349
126695	126731	CCSAP	-3.85385	1.2196	-4.30629	9.84564e-05	0.000877349
7015	7015	TERT	-2.67846	3.13674	-4.29345	9.93214e-05	0.000883702
6406	6406	SEMG1	-3.75052	-2.13171	-4.30196	9.93053e-05	0.000883702
11030	11031	RAB31	-2.31738	6.88966	-4.28864	0.000100295	0.000890192
146433	146434	ZNF597	-2.4847	0.804183	-4.28905	0.000100306	0.000890192
5460	5460	POU5F1	-4.68973	8.07966	-4.30988	0.000100426	0.000890352
347694	347730	LRRTM1	-3.24897	-1.15973	-4.28309	0.000103139	0.000910691
266917	266919	LINC00307	-3.07934	3.674	-4.2751	0.000105014	0.000926035
79012	79016	DDA1	-2.55261	5.02039	-4.26933	0.000105839	0.0009317
361	361	AQP4	-3.57754	0.0725831	-4.27298	0.000106874	0.000940338
6696	6696	SPP1	-3.82367	4.6561	-4.27336	0.000107548	0.000945313
23108	23109	DDN	-2.40277	5.87214	-4.25588	0.000109589	0.000961804
57732	57733	GBA3	-2.47831	1.01428	-4.25462	0.00011003	0.000964703
203328	203413	CT83	-3.02074	0.804054	-4.25278	0.000111401	0.000973781
2150	2150	F2RL1	-3.22826	4.07336	-4.243	0.00011487	0.000995119
102524628	102546299	LOC102546299	-3.39845	-1.24281	-4.24349	0.000115188	0.000996889
943	943	TNFRSF8	-5.26661	3.25152	-4.26624	0.000115795	0.00100114
171177	171220	DSTNP2	-2.41328	0.222475	-4.23226	0.000116778	0.00100764
627	627	BDNF	-3.81014	1.11372	-4.23947	0.000117838	0.00101478
2297	2297	FOXD1	-3.57487	1.42701	-4.22573	0.000121431	0.00104109
54941	54942	ABITRAM	-2.47924	4.02298	-4.20308	0.000126368	0.00107812
27132	27133	KCNH5	-3.32471	3.40935	-4.20607	0.000127191	0.00108461
54810	54811	ZNF562	-3.3856	-1.11445	-4.20438	0.000127973	0.00108995
116496	116511	MAS1L	-2.16056	2.21444	-4.19586	0.000128558	0.00109359
83878	83879	CDCA7	-2.55865	1.72809	-4.19511	0.000129205	0.00109695
80739	80740	LY6G6C	-4.10387	-2.26535	-4.20915	0.000129203	0.00109695
102216342	102464826	MIR6073	-6.04286	2.57964	-4.22891	0.000132504	0.00112037
6571	6571	SLC18A2	-2.32195	0.514417	-4.17979	0.00013434	0.00113447
1159	1159	CKMT1B	-3.56279	3.81882	-4.18666	0.000134901	0.00113826
105374811	105375216	LOC105375216	-2.62868	-1.22377	-4.17804	0.000135372	0.00114097
2899	2899	GRIK3	-2.9341	4.32318	-4.1774	0.000136239	0.00114558
2886	2886	GRB7	-3.07833	2.75083	-4.17719	0.000136703	0.00114832
65987	65988	ZNF747	-2.11629	2.50046	-4.16438	0.000139845	0.00117356
9071	9071	CLDN10	-2.32865	2.44448	-4.16397	0.000140166	0.00117382
100506776	100506791	LINC01511	-2.63073	-0.422342	-4.16543	0.000140036	0.00117382
100128553	100128554	LINC02347	-2.63796	0.955214	-4.16499	0.000140212	0.00117382
64333	64342	HS1BP3	-3.86817	-0.65583	-4.17295	0.000141351	0.00118109
401491	401492	LINC01235	-2.57187	0.330954	-4.1592	0.000142294	0.00118782
285547	285550	FAM200B	-4.54577	-3.0183	-4.17621	0.000143686	0.0011983
100131138	100131187	TSTD1	-3.28887	0.831649	-4.1502	0.000147726	0.00122729
762	762	CA4	-3.15961	-0.0729462	-4.13796	0.000152191	0.00125839
121268	121273	C12orf54	-2.06629	1.73841	-4.128	0.000154114	0.00127248
26768	26771	SNORD102	-3.30742	-0.701597	-4.12929	0.000156353	0.00128975
374355	374378	GALNT18	-4.62222	-1.72461	-4.14465	0.000157041	0.00129358
79152	79153	GDPD3	-4.03913	-0.336149	-4.13418	0.000157929	0.00130029
81848	81849	ST6GALNAC5	-2.47145	7.78408	-4.11583	0.000159653	0.001312
6854	6854	SYN2	-2.58066	2.23445	-4.11629	0.00015965	0.001312
10346	10347	ABCA7	-2.30358	3.66782	-4.11329	0.000160505	0.00131776
3781	3781	KCNN2	-2.01504	2.8869	-4.11058	0.000161433	0.00132351
5053	5053	PAH	-3.84803	-1.82362	-4.1181	0.000163829	0.0013394
80237	80243	PREX2	-2.39613	1.23551	-4.10485	0.000164295	0.00134255
25834	25836	NIPBL	-3.13244	1.72762	-4.10104	0.000167961	0.00136802
23612	23613	ZMYND8	-2.58418	3.73847	-4.0901	0.000171254	0.00139094
8673	8673	VAMP8	-2.40731	2.74275	-4.08835	0.000171722	0.00139409
10331	10332	CLEC4M	-4.30325	-2.11689	-4.10232	0.000173898	0.00140456
23493	23495	TNFRSF13B	-3.12206	3.81987	-4.08206	0.000176697	0.00142391
9754	9755	TBKBP1	-2.80577	4.14704	-4.07884	0.000177081	0.00142631
83715	83716	CRISPLD2	-2.18823	2.41177	-4.06824	0.000180905	0.00145174
5148	5148	PDE6G	-2.74737	0.412467	-4.06617	0.000183009	0.00146592
3362	3362	HTR6	-3.41394	-1.95334	-4.07149	0.000183193	0.00146672
4257	4257	MGST1	-2.11356	6.98857	-4.0577	0.00018599	0.00148502
3306	3306	HSPA2	-2.19664	3.93244	-4.05608	0.000186881	0.00149009
1553	1553	CYP2A13	-2.66359	-3.01331	-4.05436	0.00018864	0.00150068
27091	27092	CACNG4	-2.37217	1.83292	-4.0526	0.000188872	0.00150185
256646	256691	MAMDC2	-4.26976	-2.0958	-4.07015	0.000189476	0.00150527
7224	7224	TRPC5	-3.21402	-2.08699	-4.03726	0.000199723	0.00157519
123904	123920	CMTM3	-2.81481	-1.02168	-4.02602	0.000203998	0.00160094
2565	2565	GABRG1	-3.89825	-3.40128	-4.03234	0.000206863	0.0016212
10661	10663	CXCR6	-3.57653	-2.93453	-4.01347	0.000215205	0.00167756
489	489	ATP2A3	-2.72457	4.86016	-4.00517	0.000215343	0.00167788
3680	3680	ITGA9	-2.03605	5.08757	-3.98757	0.00022412	0.00173387
80760	80762	NDFIP1	-2.57831	1.07065	-3.98475	0.000226884	0.00174982
9633	9635	CLCA2	-2.43453	4.38231	-3.98325	0.000227382	0.00175288
4494	4494	MT1F	-3.34979	1.33925	-3.98709	0.000229356	0.0017636
23624	23625	FAM89B	-3.62926	1.15294	-3.9826	0.000234234	0.00179696
101928254	101928276	LINC01227	-4.14552	1.18586	-3.98548	0.000236998	0.00181179
1414	1414	CRYBB1	-4.01345	-1.59227	-3.9771	0.000241133	0.00183615
645682	645683	RPL13AP3	-3.15983	-3.5228	-3.96568	0.000241585	0.00183879
3167	3167	HMX2	-4.26994	-1.15233	-3.97735	0.000243496	0.00185252
106478968	106660610	MIR5689HG	-3.83281	-2.66377	-3.96543	0.0002471	0.00187504
100507274	100507290	ZNF865	-3.96621	-2.49401	-3.96263	0.00025025	0.00189646
7068	7068	THRB	-2.73465	1.51028	-3.94534	0.000252638	0.00190863
105378934	105379130	LOC105379130	-2.5982	-0.195585	-3.93751	0.000257378	0.00193868
105376805	105377007	LINC01980	-2.4628	0.688915	-3.92988	0.000262164	0.00196877
441457	441459	ANKRD18B	-3.93152	-2.94214	-3.92322	0.000277861	0.00206003
102723996	102724094	MUC12-AS1	-3.26814	0.814531	-3.91272	0.000279179	0.00206716
8519	8519	IFITM1	-2.70818	6.74118	-3.8881	0.00029406	0.00215991
9965	9966	TNFSF15	-2.89418	3.5623	-3.88227	0.000299803	0.00219746
64073	64077	LHPP	-5.35253	-1.59548	-3.91852	0.00029971	0.00219746
158158	158160	HSD17B7P2	-2.11879	2.20271	-3.87623	0.000301298	0.00220471
7006	7006	TEC	-2.3771	0.790696	-3.87722	0.000301187	0.00220471
80852	80853	KDM7A	-2.13314	3.0172	-3.87484	0.000302439	0.0022112
6425	6425	SFRP5	-3.25037	-1.45675	-3.87926	0.000305105	0.0022251
100874041	100874047	LINC00499	-3.33069	-1.11605	-3.87621	0.000308368	0.00224233
79442	79443	FYCO1	-3.36259	1.3998	-3.87562	0.000309173	0.00224724
7881	7881	KCNAB1	-2.40733	-0.763622	-3.8651	0.000311124	0.00225954
257240	257313	UTS2B	-4.07672	-1.69607	-3.88023	0.000313753	0.00227579
58191	58472	SQOR	-2.79166	-0.870448	-3.86106	0.000316477	0.00229078
9573	9575	CLOCK	-4.02322	3.24371	-3.87528	0.000317238	0.00229343
133491	133522	PPARGC1B	-3.1313	-2.39763	-3.86161	0.000318687	0.00230295
56156	56157	TEX13A	-5.25367	-0.325386	-3.8874	0.000324605	0.00233989
56301	56302	TRPV5	-2.81893	1.28229	-3.8484	0.00032749	0.00235776
26085	26086	GPSM1	-4.20533	-0.687902	-3.86281	0.000330613	0.00237339
84830	84832	ANKRD36BP1	-3.48622	-2.53186	-3.85151	0.000331123	0.00237509
6387	6387	CXCL12	-3.27318	5.88244	-3.84838	0.000331532	0.00237705
3038	3038	HAS3	-2.58326	4.76985	-3.84014	0.000333228	0.00238772
54221	54328	GPR173	-2.52282	0.513094	-3.83658	0.000336069	0.00240331
27350	27351	DESI1	-2.41963	4.31293	-3.83031	0.000341192	0.00243429
130340	130355	C2orf76	-2.17857	3.01226	-3.81965	0.00035007	0.00248542
728591	728597	DCDC2C	-2.58965	3.42745	-3.81459	0.000356594	0.00251435
349149	349152	DPY19L2P2	-3.19489	-0.730341	-3.81789	0.000358689	0.00252604
6582	6582	SLC22A2	-3.69908	-1.80481	-3.81817	0.000364859	0.00255915
3249	3249	HPN	-2.30257	1.96532	-3.80289	0.000366325	0.00256634
113523642	116033993	FOXL3	-4.62553	0.489283	-3.82387	0.000374204	0.00261208
11095	11096	ADAMTS5	-2.31453	2.47413	-3.79322	0.000375851	0.00261834
91523	91526	ANKRD44	-2.56625	1.84601	-3.79272	0.000377675	0.00262894
4072	4072	EPCAM	-2.89199	5.49115	-3.79262	0.000380355	0.00264549
3918	3918	LAMC2	-2.1924	2.77918	-3.78079	0.000387906	0.00269049
128178	128209	KLF17	-2.10871	2.15391	-3.7703	0.000398514	0.00275748
963	963	CD53	-4.11809	-3.38315	-3.79085	0.000399518	0.00276224
148709	148713	PTPRVP	-2.3496	1.42484	-3.76961	0.000400156	0.00276555
85480	85481	PSKH2	-3.23353	-3.48903	-3.77565	0.0004018	0.00277251
158046	158055	C9orf163	-2.29828	-0.261603	-3.75983	0.000410363	0.00282378
728978	729013	ZBED5-AS1	-2.30067	-1.71582	-3.75736	0.000413053	0.00283669
146206	146212	KCTD19	-2.28964	3.24604	-3.75646	0.000413976	0.00284191
91683	91687	CENPL	-2.80783	2.01721	-3.7562	0.000417994	0.00286273
101929052	101929074	PIK3CD-AS2	-3.66984	-1.59178	-3.76437	0.000420712	0.00287682
50848	50852	TRAT1	-2.48828	6.50649	-3.74623	0.000426429	0.00291023
283078	283080	C10orf126	-3.91915	-0.766668	-3.76323	0.000426426	0.00291023
653689	653720	GOLGA8M	-3.87695	-1.1926	-3.76031	0.00042898	0.00292348
3059	3059	HCLS1	-3.61134	-0.941883	-3.75389	0.000431614	0.00293495
54097	54101	RIPK4	-2.6046	-1.6008	-3.73058	0.000445283	0.00300091
9830	9831	ZNF623	-2.00634	3.67902	-3.72388	0.000449939	0.00302797
142683	142684	RAB40A	-2.70566	-0.734877	-3.7225	0.000455817	0.00305926
55237	55238	SLC38A7	-3.64512	5.06379	-3.73207	0.000458055	0.00306955
647166	647174	SERPINE3	-3.44864	0.330249	-3.7279	0.000459609	0.00307686
401164	401172	LINC02145	-3.00783	-1.85826	-3.71745	0.00046553	0.00311366
132014	132112	RTP1	-2.12139	0.927312	-3.7081	0.00046934	0.00313673
114	114	ADCY8	-2.64326	1.96226	-3.70962	0.00047093	0.00314615
344167	344191	EVX2	-3.07277	1.55138	-3.71114	0.000474279	0.00316077
375323	375337	TOPAZ1	-2.6438	2.88176	-3.70328	0.000478859	0.00318083
5880	5880	RAC2	-2.72609	-0.261444	-3.70167	0.000481753	0.0031964
2160	2160	F11	-3.24758	-0.524665	-3.69922	0.0004923	0.00325166
164284	164312	LRRN4	-3.49423	0.811551	-3.70266	0.00049232	0.00325166
109864269	110806283	LIF-AS1	-3.63831	4.51136	-3.70272	0.000495118	0.00326643
100132594	100132612	LINC02312	-3.79112	-2.03499	-3.69818	0.000504389	0.0033188
146713	146722	CD300LF	-2.39699	3.02403	-3.68078	0.000505792	0.00332677
79772	79774	GRTP1	-2.04391	1.59904	-3.67894	0.000506325	0.00332903
441307	441308	OR4F21	-2.24936	0.130391	-3.67284	0.000515431	0.00337489
6581	6581	SLC22A3	-3.58603	1.28167	-3.68343	0.00052002	0.00339403
91133	91137	SLC25A46	-2.62856	-0.370472	-3.66973	0.00052286	0.00340817
493829	493856	CISD2	-2.65758	-0.0691643	-3.6671	0.000526817	0.00343012
140564	140576	S100A16	-3.4023	1.74899	-3.6733	0.000530279	0.00344879
644809	644815	FAM83G	-3.75728	-3.10562	-3.67638	0.000533709	0.00346408
5462	5462	POU5F1B	-2.26284	-0.211823	-3.6577	0.000536372	0.00347721
146325	146330	FBXL16	-3.91374	-2.04318	-3.67441	0.000540278	0.00349816
1794	1794	DOCK2	-3.15422	1.68315	-3.66203	0.000541418	0.00350294
5920	5920	PLAAT4	-2.80173	-3.58705	-3.64804	0.000555799	0.00357475
4842	4842	NOS1	-2.53086	2.34007	-3.64325	0.000559385	0.00359384
7433	7433	VIPR1	-3.71344	-0.401538	-3.6541	0.000565164	0.00362512
387890	387893	KMT5A	-3.83033	-2.99184	-3.65597	0.000565294	0.00362512
55647	55650	PIGV	-2.01894	1.20787	-3.63494	0.000567961	0.0036382
[truncated: 229 more rows]

## Sheet: ST6
Supplementary Table 6. Significantly upregulated and downregulated genes in SETBP1 VUS2 NPCs in comparison to VUS2 iPSCs
GeneName	FeatureID	Symbols	logFC	AveExpr	t	P.Value	adj.P.Val
Upregulated
1280	1280	COL2A1	5.51273	7.31249	25.7305	4.98317e-21	8.68566e-17
3488	3488	IGFBP5	5.10343	6.68416	23.4715	5.54818e-20	4.83524e-16
7431	7431	VIM	3.56271	9.18658	18.9687	1.36162e-17	7.911e-14
9828	9829	DNAJC6	2.81866	5.93342	18.3234	3.28554e-17	1.43167e-13
56265	56267	KYAT3	4.08761	5.93501	17.7866	6.99398e-17	2.4381e-13
6764	6764	DENND2B	2.2296	5.61884	17.1803	1.67454e-16	3.64841e-13
23054	23057	NMNAT2	2.31586	5.84568	16.5104	4.53879e-16	8.79013e-13
129804	129807	NEU4	5.89916	1.55944	16.3823	5.58741e-16	9.73886e-13
57561	57562	CEP126	3.63134	5.81162	16.243	6.82682e-16	1.08174e-12
1912	1912	PHC2	2.50611	5.83815	15.513	2.13416e-15	2.65703e-12
23169	23170	TTLL12	2.16709	4.11637	15.5146	2.12864e-15	2.65703e-12
83988	83989	FAM172A	4.47706	4.0169	15.214	3.46019e-15	3.59953e-12
53826	53827	FXYD5	2.98009	5.46483	14.851	6.23765e-15	5.49607e-12
7267	7267	TTC3	2.5013	7.85449	14.6242	9.08322e-15	7.53907e-12
83692	83693	HSDL1	2.07501	5.21685	14.448	1.2205e-14	8.86385e-12
1955	1955	MEGF9	3.47894	3.91513	13.7475	4.0649e-14	2.08386e-11
9915	9917	FAM20B	3.01651	4.93881	13.672	4.63704e-14	2.2451e-11
5168	5168	ENPP2	2.8264	5.05125	13.2493	9.82982e-14	3.89395e-11
57580	57582	KCNT1	2.14541	6.4884	12.8989	1.85713e-13	6.7437e-11
26108	26112	CCDC69	5.51481	3.24301	12.4768	4.11734e-13	1.30482e-10
80742	80745	THUMPD2	2.12755	4.60268	12.1087	8.17893e-13	2.37598e-10
477	477	ATP1A2	3.58172	5.76397	12.0821	8.61677e-13	2.38397e-10
84260	84261	FBXW9	2.51645	3.66287	12.0858	8.54598e-13	2.38397e-10
784	784	CACNB3	4.78979	3.40806	12.0342	9.50083e-13	2.55226e-10
23015	23016	EXOSC7	2.77954	6.02343	11.8192	1.43208e-12	3.51566e-10
63035	63036	CELA2A	2.41007	5.40273	11.7796	1.54725e-12	3.64441e-10
1301	1301	COL11A1	3.26284	6.11528	11.7623	1.60142e-12	3.72169e-10
112	112	ADCY6	4.24228	4.9339	11.7453	1.6606e-12	3.80846e-10
1297	1297	COL9A1	3.56977	3.93556	11.5068	2.65196e-12	5.56912e-10
94030	94031	HTRA3	3.51905	4.30046	11.4154	3.18133e-12	6.16117e-10
1004	1004	CDH6	4.92595	6.33638	11.3697	3.51109e-12	6.53911e-10
2947	2947	GSTM3	4.17016	2.47818	11.3798	3.42389e-12	6.53911e-10
171023	171024	SYNPO2	2.31752	6.95013	11.3498	3.62351e-12	6.57893e-10
1760	1760	DMPK	2.27769	5.02972	11.284	4.13606e-12	7.18517e-10
389792	389799	CFAP77	2.63711	4.02212	11.2539	4.39473e-12	7.50982e-10
23767	23768	FLRT2	5.0307	3.28464	11.217	4.77874e-12	7.85788e-10
2537	2537	IFI6	4.16088	1.39419	11.2141	4.77816e-12	7.85788e-10
25999	26000	TBC1D10B	3.89302	5.2439	11.1882	5.02937e-12	8.19271e-10
51176	51177	PLEKHO1	5.06173	3.36452	11.0972	6.09542e-12	9.7869e-10
135295	135398	C6orf141	2.11808	3.7795	11.0423	6.75157e-12	1.06018e-09
1846	1846	DUSP4	3.14279	4.95635	11.0359	6.8434e-12	1.065e-09
10138	10139	ARFRP1	3.92713	2.41313	10.9638	7.94755e-12	1.15438e-09
25956	25957	PNISR	2.48793	4.05424	10.9664	7.88516e-12	1.15438e-09
219749	219770	GJD4	3.32024	2.36164	10.7196	1.31389e-11	1.77528e-09
22846	22847	ZNF507	2.60703	5.82744	10.638	1.5567e-11	2.05555e-09
10020	10021	HCN4	2.22127	4.23374	10.6306	1.58064e-11	2.07148e-09
8204	8204	NRIP1	2.78045	6.35432	10.5683	1.80159e-11	2.25295e-09
23135	23136	EPB41L3	3.61852	5.5189	10.5504	1.8731e-11	2.31546e-09
1382	1382	CRABP2	2.11445	7.00408	10.5026	2.06816e-11	2.50333e-09
9747	9748	SLK	2.30499	7.14927	10.4478	2.32177e-11	2.75296e-09
56261	56262	LRRC8A	2.34339	5.04866	10.3975	2.58257e-11	2.923e-09
80313	80314	EPC1	2.40513	2.59541	10.3758	2.70457e-11	3.04133e-09
23331	23332	CLASP1	2.65907	6.09419	10.3716	2.72863e-11	3.04718e-09
401720	401934	RNF223	2.82329	4.74002	10.3434	2.89761e-11	3.14625e-09
63826	63827	BCAN	2.56204	3.10897	10.342	2.90617e-11	3.14625e-09
6660	6660	SOX5	3.5066	3.93534	10.3014	3.17213e-11	3.37136e-09
139221	139231	FAM199X	3.54893	1.58514	10.265	3.42893e-11	3.57882e-09
6935	6935	ZEB1	5.77054	3.82016	10.2517	3.59224e-11	3.66156e-09
55733	55734	ZFP64	4.53772	1.75687	10.224	3.76236e-11	3.79063e-09
6744	6744	ITPRID2	2.60079	5.29914	10.2012	3.92542e-11	3.87077e-09
10846	10847	SRCAP	2.54518	3.94822	10.2006	3.93073e-11	3.87077e-09
6487	6487	ST3GAL3	2.23408	3.57575	10.2024	3.91526e-11	3.87077e-09
64773	64776	C11orf1	2.50751	4.8979	10.1895	4.02572e-11	3.92002e-09
7846	7846	TUBA1A	2.06882	9.55399	10.1652	4.24096e-11	4.01738e-09
27250	27252	KLHL20	2.16602	6.11127	10.069	5.21844e-11	4.68852e-09
24138	24139	EML2	2.0778	3.39929	9.94121	6.88551e-11	5.76992e-09
441212	441234	ZNF716	4.89577	-0.637436	9.93728	7.01369e-11	5.82136e-09
728841	728858	C12orf71	4.6407	3.10698	9.87025	8.10094e-11	6.53701e-09
220963	220965	FAM13C	2.66833	4.55396	9.85419	8.32782e-11	6.65844e-09
92691	92703	TMEM183A	3.46879	3.51503	9.83175	8.758e-11	6.87621e-09
388	388	RHOB	2.58144	5.7684	9.80098	9.35807e-11	7.18552e-09
286151	286177	LOC286177	2.77353	0.602053	9.78955	9.5972e-11	7.33681e-09
9839	9840	TESPA1	5.65059	4.6506	9.7147	1.15345e-10	8.55515e-09
5998	5998	RGS3	2.646	3.951	9.64617	1.31683e-10	9.49356e-09
128853	128859	BPIFB6	3.51984	1.43722	9.54015	1.66926e-10	1.13211e-08
10981	10982	MAPRE2	2.57281	2.62097	9.49456	1.8454e-10	1.22301e-08
340526	340527	NHSL2	3.90573	2.88094	9.46206	1.99072e-10	1.27567e-08
89927	89932	PAPLN	2.23539	3.77082	9.42816	2.14116e-10	1.3479e-08
56917	56918	C2orf83	2.87069	4.92089	9.35316	2.53546e-10	1.55064e-08
2632	2632	GBE1	2.35044	4.05384	9.29093	2.91717e-10	1.74317e-08
126068	126069	ZNF491	3.07538	3.0177	9.27867	3.00102e-10	1.78525e-08
1821	1821	DRP2	3.00029	0.682217	9.27524	3.02404e-10	1.79282e-08
6646	6646	SOAT1	2.75682	3.32884	9.19497	3.62751e-10	2.11463e-08
23412	23413	NCS1	4.13245	1.40569	9.1894	3.69022e-10	2.14402e-08
79600	79602	ADIPOR2	2.62556	3.85173	9.10739	4.42914e-10	2.52287e-08
100505881	100505894	TMEM161B-DT	5.11389	2.75354	9.08626	4.71349e-10	2.65878e-08
10924	10926	DBF4	2.4903	1.60121	9.07424	4.77797e-10	2.68645e-08
321	321	APBA2	2.06767	5.95183	9.06897	4.83554e-10	2.71008e-08
80319	80320	SP6	4.52646	3.37849	9.01754	5.48496e-10	3.01586e-08
51380	51382	ATP6V1D	2.45599	3.57827	8.99982	5.66814e-10	3.09242e-08
4300	4300	MLLT3	2.1995	4.50931	8.96596	6.1274e-10	3.26607e-08
400818	400823	FAM177B	2.54882	5.94174	8.96406	6.15503e-10	3.2708e-08
727	727	C5	3.76251	1.94907	8.953	6.33139e-10	3.33402e-08
8292	8292	COLQ	2.71594	2.29369	8.91958	6.82148e-10	3.57052e-08
199731	199745	THAP8	2.42984	4.62482	8.9048	7.05742e-10	3.68296e-08
728392	728393	USP17L27	2.56185	4.0467	8.88137	7.45129e-10	3.85389e-08
80212	80213	TM2D3	3.52722	3.44711	8.85842	7.87249e-10	3.96582e-08
54587	54596	L1TD1	2.89864	3.82795	8.75336	1.00374e-09	4.87329e-08
8535	8535	CBX4	2.79409	2.89021	8.72043	1.08385e-09	5.17575e-08
11259	11260	XPOT	5.11658	1.32637	8.72522	1.08773e-09	5.18008e-08
23158	23160	WDR43	5.23649	3.16966	8.70636	1.13866e-09	5.36401e-08
7059	7059	THBS3	4.16427	4.07371	8.69414	1.15863e-09	5.44339e-08
27239	27240	SIT1	3.31716	2.80007	8.65602	1.2616e-09	5.78676e-08
11092	11093	ADAMTS13	3.10055	1.70604	8.64527	1.29313e-09	5.91583e-08
283659	283663	LINC00926	4.81918	6.93352	8.64477	1.30891e-09	5.96403e-08
51754	51755	CDK12	2.10661	5.41763	8.58357	1.49387e-09	6.6424e-08
23312	23313	KIAA0930	2.52375	5.96434	8.57023	1.54179e-09	6.82065e-08
80818	80820	EEPD1	3.18323	2.75929	8.53814	1.66455e-09	7.23519e-08
10370	10371	SEMA3A	2.24943	6.29761	8.49268	1.85162e-09	7.81447e-08
89853	89857	KLHL6	2.30683	4.91227	8.46616	1.97176e-09	8.26148e-08
64319	64320	RNF25	2.06913	5.13599	8.45062	2.04571e-09	8.53034e-08
151473	151475	LINC01907	3.00618	4.18818	8.44856	2.05712e-09	8.55742e-08
10150	10152	ABI2	5.03577	3.21154	8.42933	2.18438e-09	8.95854e-08
9149	9149	DYRK1B	2.80055	4.06801	8.41679	2.21775e-09	8.98961e-08
1298	1298	COL9A2	3.01496	4.72162	8.40052	2.30602e-09	9.26128e-08
80816	80817	CEP44	3.35328	3.40213	8.3693	2.48625e-09	9.86436e-08
5445	5445	PON2	2.01135	5.74333	8.33842	2.67214e-09	1.04196e-07
79971	79973	ZNF442	4.94091	5.14272	8.31484	2.86743e-09	1.10425e-07
645166	645188	LOC645188	4.57919	-1.08001	8.31004	2.88837e-09	1.10891e-07
100131997	100132074	FOXO6	2.3578	0.0827084	8.29301	2.97883e-09	1.13613e-07
633	633	BGN	5.99303	3.58518	8.30112	3.01255e-09	1.14648e-07
23150	23151	GRAMD4	2.59382	3.32683	8.25808	3.23933e-09	1.21684e-07
7704	7704	ZBTB16	4.52488	3.41432	8.21632	3.61503e-09	1.32234e-07
56126	56127	PCDHB9	3.15536	2.00398	8.17278	3.98026e-09	1.43339e-07
9737	9738	CCP110	2.0969	3.58478	8.16507	4.05056e-09	1.45296e-07
154743	154761	LOC154761	2.09371	2.96967	8.15606	4.13953e-09	1.4755e-07
1009	1009	CDH11	2.83226	5.89131	8.1416	4.28852e-09	1.51621e-07
5602	5602	MAPK10	3.368	3.34594	8.08784	4.89024e-09	1.69121e-07
5900	5900	RALGDS	2.11188	6.10551	8.06998	5.09726e-09	1.74548e-07
653	653	BMP5	5.57085	2.47621	8.0731	5.18502e-09	1.77206e-07
25827	25828	TXN2	2.20454	3.23851	8.03648	5.52888e-09	1.85516e-07
378938	378948	RBMY1B	2.08584	8.05047	8.00463	5.9736e-09	1.96824e-07
154796	154807	VKORC1L1	4.17316	5.13512	7.94004	7.04012e-09	2.28248e-07
440465	440498	HSBP1L1	2.00263	4.30145	7.92959	7.17221e-09	2.31503e-07
3899	3899	AFF3	3.42093	3.95554	7.92711	7.23117e-09	2.32545e-07
200942	200958	MUC20	2.37538	4.58094	7.92337	7.28262e-09	2.33768e-07
10186	10188	TNK2	3.84844	2.35007	7.9168	7.43278e-09	2.3815e-07
101927480	101927487	LINC01609	3.98201	3.5713	7.89	7.94396e-09	2.49483e-07
166614	166647	ADGRA3	5.80676	2.36865	7.86907	8.57037e-09	2.65332e-07
112476	112479	ERI2	2.8264	5.26347	7.83679	9.00592e-09	2.77829e-07
81575	81576	YJU2B	4.37925	2.37437	7.83614	9.09824e-09	2.80181e-07
6376	6376	CX3CL1	5.45296	1.01806	7.81714	9.67628e-09	2.91027e-07
10133	10134	BCAP31	2.76356	4.94566	7.79045	1.00909e-08	3.01688e-07
114987	114990	VASN	3.01661	1.84275	7.77862	1.03938e-08	3.10213e-07
9127	9127	P2RX6	4.99568	0.209803	7.76713	1.08665e-08	3.23213e-07
147670	147685	C19orf18	3.13305	0.066883	7.75692	1.09677e-08	3.25063e-07
747	747	DAGLA	2.70546	2.54823	7.73647	1.1525e-08	3.3592e-07
26140	26145	IRF2BP1	2.62855	4.52243	7.71305	1.22098e-08	3.5293e-07
4212	4212	MEIS2	5.51969	2.44425	7.7124	1.25465e-08	3.5909e-07
27120	27121	DKK4	2.57043	1.24958	7.69863	1.26521e-08	3.61518e-07
4776	4776	NFATC4	2.50117	5.67365	7.69414	1.27925e-08	3.64933e-07
1278	1278	COL1A2	3.41854	8.37012	7.69245	1.28733e-08	3.66038e-07
8633	8633	UNC5C	5.21948	4.50659	7.69535	1.30212e-08	3.69041e-07
126299	126306	JSRP1	2.08308	4.03721	7.67677	1.33517e-08	3.76569e-07
6662	6662	SOX9	3.28599	5.34421	7.67018	1.35954e-08	3.82207e-07
63876	63877	FAM204A	4.59709	3.35319	7.65335	1.4322e-08	3.96915e-07
23645	23646	PLD3	2.36102	4.78444	7.64928	1.42933e-08	3.96915e-07
5101	5101	PCDH9	4.96952	2.35185	7.6096	1.60478e-08	4.39109e-07
333	333	APLP1	3.459	4.49017	7.5847	1.68199e-08	4.58081e-07
57172	57175	CORO1B	3.85717	-0.0193156	7.57731	1.71739e-08	4.65511e-07
79776	79777	ACBD4	4.43328	5.01923	7.55546	1.82341e-08	4.86707e-07
10234	10235	RASGRP2	4.38197	2.76794	7.55276	1.83465e-08	4.8896e-07
11328	11329	STK38	2.88133	4.64816	7.5405	1.874e-08	4.97167e-07
392617	392636	AGMO	2.08386	4.33739	7.51912	1.97521e-08	5.1525e-07
56100	56101	PCDHGB5	2.78701	5.30506	7.5182	1.98082e-08	5.15308e-07
4093	4093	SMAD9	3.44	2.59129	7.50153	2.06917e-08	5.36691e-07
349152	349160	LOC349160	3.88532	0.46048	7.49644	2.10157e-08	5.42779e-07
161357	161394	SAMD15	4.72224	1.16295	7.48503	2.18207e-08	5.61199e-07
3725	3725	JUN	2.88836	5.47117	7.47377	2.21367e-08	5.68251e-07
84206	84210	ANKRD20A1	2.53724	5.2663	7.41866	2.5398e-08	6.38576e-07
23179	23180	RFTN1	3.34721	3.58782	7.40291	2.6475e-08	6.62065e-07
2159	2159	F10	4.89535	-1.28262	7.40538	2.67124e-08	6.67043e-07
1843	1843	DUSP1	2.19317	3.3193	7.38261	2.77966e-08	6.89182e-07
2487	2487	FRZB	5.37837	4.40713	7.38099	2.86318e-08	7.04875e-07
54790	54793	KCTD9	3.82887	3.53565	7.36356	2.93122e-08	7.18581e-07
54674	54675	CRLS1	5.70254	2.18849	7.37244	2.94363e-08	7.2061e-07
284023	284029	LINC00324	2.48382	1.10678	7.3312	3.16374e-08	7.66954e-07
51661	51663	ZFR	3.04129	3.47031	7.32787	3.19349e-08	7.72018e-07
91653	91661	ZNF765	4.08465	5.33961	7.31644	3.30794e-08	7.95275e-07
5971	5971	RELB	2.91256	2.86685	7.30329	3.39639e-08	8.1227e-07
2892	2892	GRIA3	3.85144	0.132425	7.29536	3.48136e-08	8.25581e-07
57337	57338	JPH3	2.12521	5.28836	7.29375	3.47623e-08	8.25581e-07
129880	129881	CFAP210	4.60622	1.51057	7.27902	3.65797e-08	8.56967e-07
158326	158358	KIAA2026	2.78562	4.33047	7.26637	3.72704e-08	8.70808e-07
25925	25926	NOL11	2.86653	5.19943	7.26384	3.75159e-08	8.75371e-07
90362	90378	SAMD1	2.25462	3.80272	7.22617	4.12342e-08	9.40722e-07
4016	4016	LOXL1	2.90191	4.7845	7.19601	4.45434e-08	1.00259e-06
340578	340581	LINC02243	2.16739	0.690501	7.16974	4.75706e-08	1.05357e-06
395	395	ARHGAP6	3.23322	0.874324	7.16109	4.87217e-08	1.07496e-06
23705	23708	GSPT2	3.42481	6.5237	7.15945	4.89704e-08	1.07772e-06
2014	2014	EMP3	2.56587	2.26391	7.10064	5.6717e-08	1.21896e-06
115557	115560	ZNF501	2.97742	3.9497	7.09954	5.6923e-08	1.22188e-06
113540	113612	CYP2U1	2.65159	0.652884	7.09794	5.71154e-08	1.223e-06
387856	387882	C12orf75	4.18275	0.696784	7.06561	6.2577e-08	1.32208e-06
23113	23114	NFASC	2.27751	5.1015	7.01298	7.09095e-08	1.47137e-06
56892	56893	UBQLN4	5.10771	-0.315488	7.00228	7.4596e-08	1.53689e-06
79745	79746	ECHDC3	4.56897	1.19307	6.99299	7.57259e-08	1.55465e-06
4130	4130	MAP1A	5.04859	3.87552	6.99538	7.58469e-08	1.55531e-06
100288142	100288198	HMGN3-AS1	2.75772	2.01122	6.98494	7.62232e-08	1.56119e-06
590	590	BCHE	3.54281	3.64691	6.97662	7.81178e-08	1.5945e-06
84695	84696	ABHD1	3.04027	3.85001	6.95387	8.25999e-08	1.66249e-06
7128	7128	TNFAIP3	2.93708	3.56165	6.94891	8.36286e-08	1.67932e-06
5455	5455	POU3F3	5.66534	3.04706	6.94759	8.67987e-08	1.73697e-06
26509	26511	CHIC2	3.56157	3.76154	6.93313	8.73446e-08	1.74189e-06
10156	10157	AASS	3.4474	3.56357	6.93011	8.79583e-08	1.75213e-06
85463	85464	SSH2	2.1575	3.75133	6.91413	9.13357e-08	1.79885e-06
648	648	BMI1	3.32964	3.80867	6.9112	9.22713e-08	1.81522e-06
58190	58191	CXCL16	2.03851	4.25703	6.9091	9.25199e-08	1.81806e-06
441054	441058	LINC01667	2.76789	0.439313	6.85219	1.07171e-07	2.03262e-06
57730	57731	SPTBN4	2.44535	2.98293	6.85205	1.07156e-07	2.03262e-06
653140	653145	ANXA8	5.27407	-2.32273	6.86152	1.07487e-07	2.03435e-06
54898	54899	PXK	2.35173	2.5798	6.84723	1.08487e-07	2.04867e-06
400986	400997	ACOXL-AS1	2.42164	2.49175	6.80913	1.19682e-07	2.20175e-06
79645	79646	PANK3	4.15897	0.35333	6.80907	1.20893e-07	2.21806e-06
6604	6604	SMARCD3	2.62446	3.94522	6.80073	1.22336e-07	2.23747e-06
2200	2200	FBN1	3.72656	4.73478	6.7813	1.29303e-07	2.35011e-06
23208	23209	MLC1	3.87896	4.85727	6.77444	1.31802e-07	2.39055e-06
284312	284323	ZNF780A	2.97362	1.33598	6.76616	1.33869e-07	2.42048e-06
166336	166348	KBTBD12	2.13882	3.49507	6.75484	1.37665e-07	2.47116e-06
29799	29800	ZDHHC1	2.21705	4.99168	6.74924	1.39677e-07	2.50213e-06
51063	51065	RPS27L	4.72618	-2.06861	6.75029	1.419e-07	2.53674e-06
128077	128153	SPATA17	4.36051	3.288	6.74517	1.42996e-07	2.5508e-06
2743	2743	GLRB	4.24614	-0.0655163	6.71387	1.54842e-07	2.73167e-06
687	687	KLF9	2.98483	1.04946	6.70818	1.55543e-07	2.74127e-06
57336	57337	SENP7	2.4066	2.7987	6.70449	1.56849e-07	2.75593e-06
388963	388969	C2orf68	3.34601	1.30278	6.69943	1.59379e-07	2.78355e-06
60677	60678	EEFSEC	5.314	-1.79547	6.70527	1.61254e-07	2.80775e-06
7025	7025	NR2F1	6.43275	5.18288	6.71048	1.63292e-07	2.83483e-06
347475	347487	CXorf66	3.84997	2.22269	6.68188	1.67473e-07	2.89589e-06
441094	441150	C6orf226	3.07193	2.82978	6.66106	1.75819e-07	3.00149e-06
4118	4118	MAL	4.93705	-2.16872	6.65821	1.80914e-07	3.08243e-06
5071	5071	PRKN	3.22025	1.02446	6.64887	1.81599e-07	3.09109e-06
220930	220963	SLC16A9	2.27138	2.84601	6.60962	2.00618e-07	3.34299e-06
4684	4684	NCAM1	2.88131	5.11674	6.60408	2.03736e-07	3.37086e-06
901	901	CCNG2	2.14908	5.95108	6.60251	2.04348e-07	3.37291e-06
57593	57594	HOMEZ	5.31142	0.782117	6.61	2.06672e-07	3.39519e-06
91461	91464	ISX	3.69627	5.16395	6.59359	2.10388e-07	3.45298e-06
54511	54512	EXOSC4	5.43189	-0.342504	6.59986	2.1277e-07	3.48878e-06
25758	25759	SHC2	2.68033	3.64601	6.57656	2.18756e-07	3.57015e-06
8506	8506	CNTNAP1	2.15119	5.36487	6.57379	2.20207e-07	3.59047e-06
7802	7802	DNALI1	2.40449	3.73971	6.57251	2.20979e-07	3.59968e-06
51209	51213	LUZP4	2.776	0.60824	6.53667	2.42775e-07	3.90006e-06
27285	27286	SRPX2	3.55691	1.06259	6.53225	2.46586e-07	3.95037e-06
113691	113730	KLHDC7B	2.83865	1.46753	6.52789	2.48446e-07	3.97286e-06
56967	56970	ATXN7L3	2.68962	6.46715	6.52089	2.52929e-07	4.01142e-06
3491	3491	CCN1	2.39223	5.34076	6.51302	2.58059e-07	4.06689e-06
92610	92659	MILIP	2.94583	2.11981	6.49464	2.71073e-07	4.22991e-06
5507	5507	PPP1R3C	3.68202	0.881753	6.4815	2.8187e-07	4.34419e-06
6041	6041	RNASEL	2.4189	1.95194	6.47922	2.81886e-07	4.34419e-06
57658	57659	ZBTB4	2.2106	5.19197	6.47929	2.81785e-07	4.34419e-06
112268389	112840934	NGF-AS1	2.90744	1.42306	6.47767	2.83331e-07	4.35491e-06
100132874	100132932	FAM197Y9	5.03125	-1.10021	6.47169	2.95112e-07	4.51211e-06
29970	29974	A1CF	2.67331	4.02919	6.45642	2.99331e-07	4.56859e-06
6489	6489	ST8SIA1	3.75144	1.48367	6.45524	3.02138e-07	4.59935e-06
5077	5077	PAX3	5.41314	4.08319	6.46385	3.03722e-07	4.6154e-06
89849	89853	MVB12B	2.36819	4.8497	6.44205	3.10649e-07	4.70837e-06
646719	646743	PRSS40B	2.03566	4.68788	6.41938	3.29584e-07	4.93951e-06
3428	3428	IFI16	3.26354	1.89478	6.42022	3.29872e-07	4.93957e-06
164045	164091	PAQR7	2.6558	2.48781	6.41256	3.3575e-07	5.01468e-06
145483	145497	LRRC74A	2.77924	1.12099	6.40856	3.39391e-07	5.04743e-06
9706	9708	PCDHGA8	2.09852	5.29566	6.40644	3.40961e-07	5.06645e-06
57519	57520	HECW2	2.16823	4.83295	6.39939	3.47333e-07	5.1436e-06
124602	124626	ZPBP2	3.64344	1.10834	6.39389	3.54497e-07	5.23191e-06
23732	23741	EID1	3.11924	2.076	6.38663	3.59969e-07	5.2992e-06
3371	3371	TNC	3.35359	4.3798	6.37814	3.68592e-07	5.41243e-06
7135	7135	TNNI1	6.74119	-1.68337	6.39681	3.74848e-07	5.49966e-06
3572	3572	IL6ST	2.23801	5.40554	6.36776	3.774e-07	5.53245e-06
10079	10081	PDCD7	2.65542	5.30988	6.35938	3.86017e-07	5.63307e-06
11244	11245	GPR176	3.09304	3.13611	6.3555	3.9057e-07	5.69201e-06
92092	92104	TTC30A	2.12195	2.88192	6.34499	4.00624e-07	5.82391e-06
101060684	101101773	LINC00609	2.35007	4.99725	6.33815	4.07955e-07	5.91077e-06
3699	3699	ITIH3	5.11471	-3.19903	6.33169	4.27331e-07	6.15569e-06
2619	2619	GAS1	3.75982	3.86806	6.31038	4.42078e-07	6.33669e-06
286436	286442	LINC01281	2.34388	0.390678	6.30131	4.49451e-07	6.42653e-06
84623	84624	FNDC1	2.99804	0.910561	6.29307	4.6007e-07	6.56758e-06
2028	2028	ENPEP	4.23069	0.820621	6.29681	4.60968e-07	6.57482e-06
133584	133619	PRRC1	3.16347	3.09381	6.28681	4.6811e-07	6.65511e-06
81706	81786	TRIM7	4.59966	1.21213	6.29008	4.72097e-07	6.69768e-06
1645	1645	AKR1C1	3.33278	1.28013	6.28175	4.749e-07	6.72421e-06
128434	128439	SNHG11	3.09525	1.55058	6.27469	4.83113e-07	6.80687e-06
9235	9236	CCPG1	3.26097	1.72226	6.26883	4.91116e-07	6.89223e-06
1602	1602	DACH1	5.215	3.41703	6.27324	4.99801e-07	6.99159e-06
100129858	100129917	PCGF3-AS1	4.12157	1.00229	6.25264	5.17138e-07	7.1937e-06
100529251	100532726	NDUFC2-KCTD14	3.08461	-0.407154	6.24756	5.18909e-07	7.21259e-06
10003	10004	NAALADL1	2.49495	4.4508	6.23944	5.29123e-07	7.32535e-06
23026	23028	KDM1A	6.06487	0.350486	6.25879	5.30305e-07	7.33588e-06
79153	79154	DHRS11	2.82488	0.9465	6.23221	5.39751e-07	7.43704e-06
7832	7832	BTG2	3.06085	4.02805	6.22175	5.55404e-07	7.6106e-06
168544	168620	BHLHA15	5.5456	1.61927	6.22988	5.65011e-07	7.73617e-06
7782	7782	SLC30A4	3.34659	0.522044	6.20632	5.79554e-07	7.8919e-06
340390	340393	TMEM249	5.09774	-1.02493	6.17763	6.42252e-07	8.62439e-06
167838	168002	DACT2	3.95991	-0.349201	6.16208	6.55664e-07	8.79048e-06
29114	29115	SAP30BP	4.88484	3.05795	6.14922	6.89376e-07	9.18006e-06
8642	8642	DCHS1	2.24455	6.35003	6.13262	7.01425e-07	9.31848e-06
9480	9481	SLC25A27	3.92549	3.55683	6.13379	7.06399e-07	9.35603e-06
56950	56951	C5orf15	2.1455	3.75846	6.12353	7.18455e-07	9.50127e-06
94015	94025	MUC16	2.2976	4.20414	6.11456	7.35827e-07	9.68987e-06
4671	4671	NAIP	2.63774	3.12662	6.10523	7.54662e-07	9.9124e-06
56776	56829	ZC3HAV1	3.23738	2.79938	6.10267	7.61883e-07	9.98438e-06
51196	51199	NIN	3.86421	1.44567	6.07922	8.15818e-07	1.05959e-05
286753	286826	LIN9	4.66561	-3.4734	6.06345	8.62114e-07	1.11062e-05
105379444	105755953	LINC02676	2.595	1.34559	6.05191	8.6919e-07	1.11891e-05
55068	55069	TMEM248	4.07469	0.715471	6.05219	8.79166e-07	1.13008e-05
339327	339344	MYPOP	2.71215	1.62714	6.03934	8.98972e-07	1.15119e-05
26082	26083	TBC1D29P	3.31742	1.12043	6.03441	9.13761e-07	1.16851e-05
7026	7026	NR2F2	5.76503	4.11266	6.05029	9.16392e-07	1.17016e-05
57060	57061	HYMAI	2.73877	6.18736	6.02161	9.424e-07	1.19986e-05
730005	730013	ABCC6P2	2.30212	1.97085	6.01067	9.69297e-07	1.22782e-05
401024	401027	C2orf66	2.50884	3.56715	6.01027	9.70622e-07	1.22861e-05
100996255	100996291	LINC01993	5.18014	-2.29672	6.0111	1.00254e-06	1.26441e-05
9077	9077	DIRAS3	4.45674	-2.38843	6.00357	1.00715e-06	1.26909e-05
1471	1471	CST3	2.09182	4.31352	5.99598	1.0077e-06	1.26909e-05
8941	8941	CDK5R2	4.91239	-0.239168	6.00271	1.01894e-06	1.2814e-05
22920	22921	MSRB2	3.51244	3.7629	5.98516	1.04348e-06	1.30379e-05
79966	79968	WDR76	3.76923	4.18666	5.98412	1.04938e-06	1.30863e-05
285382	285386	TPRG1	3.37528	2.45667	5.98195	1.05109e-06	1.30863e-05
339541	339559	ZFP69	4.10513	0.195151	5.97938	1.06777e-06	1.32748e-05
920	920	CD4	2.96283	1.42001	5.96217	1.10479e-06	1.36378e-05
113177	113178	SCAMP4	3.741	0.078427	5.95758	1.1259e-06	1.3859e-05
6572	6572	SLC18A3	5.14627	-1.59475	5.96217	1.14169e-06	1.40237e-05
84915	84916	UTP4	2.57948	2.47143	5.94273	1.16185e-06	1.42112e-05
56603	56605	ERO1B	4.00058	0.167732	5.94611	1.16499e-06	1.42396e-05
168850	168975	CNBD1	2.1853	2.76843	5.93242	1.19344e-06	1.45568e-05
375593	375607	NAT16	2.51597	1.09189	5.92036	1.23298e-06	1.49761e-05
5362	5362	PLXNA2	3.21569	3.63526	5.91547	1.25317e-06	1.51686e-05
57577	57578	UNC79	2.81471	2.32178	5.91047	1.26709e-06	1.53158e-05
1490	1490	CCN2	3.17173	5.6174	5.90971	1.27214e-06	1.53662e-05
23604	23607	CD2AP	3.44894	1.19753	5.90513	1.2908e-06	1.55765e-05
5764	5764	PTN	2.06218	6.09463	5.90158	1.29555e-06	1.55949e-05
3400	3400	ID4	3.33745	4.53392	5.89388	1.32877e-06	1.59397e-05
9033	9033	PKD2L1	3.9727	-2.02747	5.89196	1.34568e-06	1.60836e-05
222663	222696	ZSCAN23	2.60941	5.02741	5.8867	1.34904e-06	1.61053e-05
440585	440590	ZYG11A	3.83133	-1.00628	5.87354	1.41072e-06	1.6693e-05
2334	2334	AFF2	2.37607	5.27863	5.86475	1.42969e-06	1.68717e-05
1646	1646	AKR1C2	2.7709	0.172283	5.85686	1.46161e-06	1.72134e-05
3437	3437	IFIT3	3.1345	0.605028	5.85435	1.47432e-06	1.73047e-05
5959	5959	RDH5	2.11628	0.622984	5.8388	1.53179e-06	1.7859e-05
201134	201140	DHRS7C	2.13788	2.88645	5.83677	1.54012e-06	1.79441e-05
4133	4133	MAP2	4.75166	4.72444	5.84621	1.54333e-06	1.79575e-05
399694	399697	CTXN2	3.58572	0.106941	5.82713	1.59219e-06	1.84766e-05
6546	6546	SLC8A1	2.68734	1.86786	5.82296	1.59965e-06	1.85467e-05
1032	1032	CDKN2D	2.74333	1.52234	5.81139	1.65023e-06	1.9036e-05
84068	84069	PLEKHN1	2.0359	2.77162	5.80982	1.65498e-06	1.9053e-05
273	273	AMPH	2.52272	4.20285	5.80674	1.66973e-06	1.9147e-05
492311	493753	COA5	4.44193	-2.07977	5.79962	1.73738e-06	1.98378e-05
23452	23456	ABCB10	2.58328	3.79828	5.7918	1.73802e-06	1.98378e-05
1641	1641	DCX	4.89534	4.37639	5.79927	1.75632e-06	1.99952e-05
5376	5376	PMP22	2.79653	3.06305	5.77992	1.79547e-06	2.0401e-05
54331	54332	GDAP1	2.82542	5.54409	5.77533	1.8179e-06	2.0629e-05
56129	56130	PCDHB6	4.57709	-2.1307	5.78115	1.8308e-06	2.07348e-05
266727	266740	MAGEA2B	4.381	3.85751	5.77967	1.83073e-06	2.07348e-05
55106	55107	ANO1	2.14837	2.67728	5.76796	1.85112e-06	2.09105e-05
56125	56126	PCDHB10	4.08439	1.52632	5.76556	1.8911e-06	2.11974e-05
377007	377630	USP17L2	4.56857	-3.03711	5.76343	1.91972e-06	2.1433e-05
283417	283420	CLEC9A	2.10908	1.72836	5.74236	1.98229e-06	2.20494e-05
7035	7035	TFPI	3.47601	3.59449	5.73723	2.02319e-06	2.24612e-05
23769	23770	FKBP8	3.673	2.31695	5.73709	2.02867e-06	2.25078e-05
283933	283948	NHLRC4	3.0355	-0.734044	5.72343	2.09141e-06	2.30863e-05
213	213	ALB	4.61294	-3.79982	5.7243	2.13471e-06	2.34455e-05
390874	390877	LOC390877	6.89124	-0.492126	5.74746	2.13731e-06	2.34593e-05
9586	9587	MAD2L1BP	2.30312	3.39337	5.71341	2.14248e-06	2.35013e-05
221481	221491	SMIM29	2.33925	0.951782	5.70147	2.21228e-06	2.41894e-05
646576	646588	LINC03007	3.57976	-0.964737	5.68809	2.3111e-06	2.50668e-05
109729181	110806277	PNMA8C	2.68621	3.45086	5.6809	2.33975e-06	2.53461e-05
102724814	102724913	LINC01899	3.01133	0.282172	5.67146	2.40376e-06	2.59588e-05
641518	641649	TMEM91	4.42889	-1.4965	5.66351	2.5043e-06	2.6883e-05
26272	26273	FBXO3	2.04059	0.644576	5.65006	2.53841e-06	2.71939e-05
30010	30011	SH3KBP1	5.24235	-0.824536	5.66499	2.54363e-06	2.72074e-05
84265	84266	ALKBH7	2.28161	2.40486	5.64928	2.54435e-06	2.72074e-05
94235	94239	H2AZ2	5.73795	-2.36013	5.65114	2.67761e-06	2.85099e-05
56999	57000	GSN-AS1	2.04726	4.48304	5.6287	2.68818e-06	2.8605e-05
113451	113452	TMEM54	3.37456	0.794621	5.62896	2.70265e-06	2.87414e-05
5587	5587	PRKD1	2.03531	3.41842	5.62266	2.73212e-06	2.89662e-05
7480	7480	WNT10B	4.63992	-1.24441	5.62852	2.76473e-06	2.91879e-05
6322	6322	SCML1	2.72373	3.13157	5.61657	2.78109e-06	2.93429e-05
121340	121355	GTSF1	4.77347	-3.28883	5.62701	2.78475e-06	2.93459e-05
283383	283385	MORN3	4.20897	1.1037	5.62257	2.78394e-06	2.93459e-05
100528062	100529097	RPL36A-HNRNPH2	2.82816	1.52628	5.6083	2.84492e-06	2.98897e-05
100874238	100874249	DENND5B-AS1	4.07713	-1.99352	5.6122	2.85583e-06	2.99862e-05
56124	56125	PCDHB11	3.3459	1.28034	5.60697	2.86641e-06	3.0043e-05
645811	645832	SEBOX	5.41756	-0.387644	5.60655	2.9931e-06	3.12207e-05
9098	9098	USP6	2.31457	3.87681	5.56664	3.17668e-06	3.29973e-05
80975	81025	GJA9	3.32157	0.0239947	5.56358	3.22052e-06	3.33161e-05
254122	254128	NIFK-AS1	3.28108	0.988193	5.5634	3.22075e-06	3.33161e-05
1277	1277	COL1A1	2.78315	6.03794	5.55843	3.25232e-06	3.34719e-05
375190	375196	LOC375196	2.26441	2.28489	5.53108	3.49503e-06	3.56456e-05
28968	28969	BZW2	2.41161	2.25212	5.52555	3.54842e-06	3.61478e-05
375616	375686	SPATC1	2.68749	3.00976	5.52263	3.5795e-06	3.64431e-05
101928469	101928478	LINC02269	2.64803	0.414337	5.51593	3.64407e-06	3.69511e-05
8321	8321	FZD1	4.86096	3.37438	5.51734	3.7535e-06	3.79266e-05
57821	57822	GRHL3	2.4442	1.43654	5.49161	3.88803e-06	3.91498e-05
390598	390616	ANKRD34C	3.36801	-1.43218	5.48733	3.95679e-06	3.97063e-05
79925	79927	FAM110D	3.63988	1.56695	5.48661	3.97829e-06	3.98744e-05
137835	137868	SGCZ	4.85044	-3.44974	5.49274	4.01089e-06	4.00562e-05
26045	26046	LTN1	5.00681	-0.715694	5.49037	4.05339e-06	4.03717e-05
84251	84253	GARNL3	3.44857	0.725391	5.47781	4.06355e-06	4.04442e-05
79148	79149	ZSCAN5A	5.33734	-3.39216	5.48488	4.15211e-06	4.12372e-05
225	225	ABCD2	4.95587	-2.30279	5.4784	4.18129e-06	4.14594e-05
1903	1903	S1PR3	2.05739	4.88988	5.46435	4.18161e-06	4.14594e-05
285755	285758	MROCKI	2.81995	0.398064	5.45893	4.25213e-06	4.20628e-05
2869	2869	GRK5	3.1378	3.24413	5.45565	4.29968e-06	4.24128e-05
100271927	100286922	LOC100286922	2.79251	3.34018	5.45232	4.32782e-06	4.26421e-05
5891	5891	MOK	2.92926	1.81662	5.4475	4.38803e-06	4.31865e-05
3604	3604	TNFRSF9	4.73414	0.0673387	5.45784	4.39549e-06	4.32356e-05
8850	8850	KAT2B	3.63885	1.85579	5.44773	4.41847e-06	4.34126e-05
80757	80758	PRR7	2.71582	-0.229044	5.44457	4.41751e-06	4.34126e-05
7274	7274	TTPA	3.96301	-1.51534	5.44736	4.44639e-06	4.36132e-05
80031	80032	ZNF556	2.91017	3.60305	5.44113	4.4635e-06	4.37563e-05
1000	1000	CDH2	2.01689	7.6501	5.43905	4.47641e-06	4.38337e-05
283008	283025	LINC01553	2.28212	1.09477	5.43052	4.58184e-06	4.46653e-05
200958	200959	GABRR3	3.31621	0.0601231	5.43192	4.59201e-06	4.47394e-05
59	59	ACTA2	4.67734	2.94073	5.4361	4.65558e-06	4.52575e-05
654342	654346	LGALS9C	4.22374	-2.72282	5.42763	4.71403e-06	4.57492e-05
4045	4045	LSAMP	4.46461	4.91745	5.41894	4.85223e-06	4.69179e-05
399959	399967	PATE2	4.6917	3.20904	5.41651	4.9112e-06	4.73202e-05
1031	1031	CDKN2C	5.51552	-2.03936	5.42349	4.93106e-06	4.74329e-05
51673	51676	ASB2	5.3395	0.806353	5.40239	5.19474e-06	4.96405e-05
64093	64094	SMOC2	5.89216	2.915	5.39391	5.4069e-06	5.13022e-05
80726	80727	TTYH3	4.1594	1.82205	5.37094	5.48868e-06	5.19314e-05
100506274	100506286	TBC1D8-AS1	2.10751	0.363445	5.36329	5.49108e-06	5.19314e-05
5153	5153	PDE1B	3.85732	1.14944	5.35909	5.63454e-06	5.30578e-05
728577	728586	CCDC192	4.0685	3.38702	5.35319	5.74836e-06	5.39838e-05
84913	84914	ZNF587	3.17745	1.63406	5.3472	5.76403e-06	5.41018e-05
55026	55027	HEATR3	4.29799	0.0204241	5.34841	5.8518e-06	5.47628e-05
6252	6252	RTN1	4.71306	2.42512	5.35148	5.86198e-06	5.47852e-05
5813	5813	PURA	2.56989	1.71021	5.33623	5.91303e-06	5.52031e-05
101926964	101926977	VIRMA-DT	4.09107	-1.9402	5.34238	5.92184e-06	5.52268e-05
64582	64591	TSPY2	2.53893	0.822379	5.3347	5.93693e-06	5.53077e-05
26166	26167	PCDHB5	4.50553	-2.20686	5.34026	6.01172e-06	5.57957e-05
130132	130162	CLHC1	3.9407	3.63611	5.32587	6.17443e-06	5.70628e-05
118427	118429	ANTXR2	4.0328	0.390515	5.3261	6.18156e-06	5.70984e-05
2898	2898	GRIK2	4.57762	1.17023	5.32972	6.19718e-06	5.71518e-05
414918	414919	C8orf82	3.89418	2.4585	5.3215	6.24241e-06	5.74e-05
1813	1813	DRD2	5.76157	-0.344072	5.33324	6.35206e-06	5.82105e-05
80326	80328	ULBP2	5.62503	-2.73062	5.33132	6.35795e-06	5.82339e-05
100288181	100288287	KRTAP22-2	3.13841	-0.955649	5.30677	6.42708e-06	5.88052e-05
440173	440184	CCDC196	2.14231	2.88114	5.30244	6.47124e-06	5.9122e-05
6586	6586	SLIT3	3.58117	4.13651	5.30602	6.47553e-06	5.91244e-05
55335	55336	FBXL8	2.27005	2.18799	5.30192	6.48156e-06	5.91485e-05
116	116	ADCYAP1	5.42068	-0.418422	5.3215	6.4892e-06	5.91872e-05
1806	1806	DPYD	5.38166	0.5	5.31491	6.59881e-06	6.00299e-05
27253	27254	CSDC2	3.4731	1.06318	5.29104	6.73289e-06	6.10381e-05
79937	79939	SLC35E1	2.66899	4.56856	5.27664	6.94848e-06	6.27849e-05
170371	170384	FUT11	4.45678	-3.60473	5.28593	6.9586e-06	6.28437e-05
8877	8877	SPHK1	3.97375	3.00792	5.28072	6.9824e-06	6.3026e-05
105377540	105377730	LOC105377730	2.6217	1.25877	5.27387	6.99912e-06	6.31442e-05
10395	10396	ATP8A1	3.59374	4.51249	5.27176	7.1062e-06	6.39778e-05
135138	135152	B3GAT2	4.34025	-1.92818	5.27198	7.20702e-06	6.46906e-05
101929374	101929402	EXTL3-AS1	3.89362	-2.21608	5.26896	7.1974e-06	6.46906e-05
58476	58477	SRPRB	2.13276	4.00912	5.2555	7.34564e-06	6.56587e-05
9289	9290	GPR55	4.84966	2.44157	5.2634	7.47484e-06	6.66427e-05
337876	337878	KRTAP7-1	3.90109	0.263477	5.25304	7.51596e-06	6.69408e-05
83648	83650	SLC35G5	3.52679	2.04833	5.23319	7.88056e-06	6.96189e-05
83592	83593	RASSF5	2.66064	1.07583	5.2287	7.90933e-06	6.98377e-05
158135	158158	RASEF	2.50178	1.28684	5.22654	7.95038e-06	7.01291e-05
1644	1644	DDC	4.81031	-2.06668	5.23931	7.97234e-06	7.02872e-05
3590	3590	IL11RA	2.65328	2.91535	5.2241	8.00821e-06	7.05678e-05
25832	25833	POU2F3	2.42263	5.44097	5.21793	8.13538e-06	7.14716e-05
203522	203523	ZNF449	2.06013	4.66841	5.2078	8.35547e-06	7.32207e-05
284297	284306	ZNF547	2.48068	1.0721	5.20594	8.40496e-06	7.35803e-05
5327	5327	PLAT	3.4444	2.59894	5.20439	8.50982e-06	7.43255e-05
101928868	101928887	LINC02671	3.10331	-1.25188	5.19698	8.64656e-06	7.53171e-05
100996717	100996758	NPY4R2	2.06417	4.52612	5.19126	8.73753e-06	7.59589e-05
84460	84461	NEURL4	2.46526	2.82484	5.19055	8.76157e-06	7.60908e-05
64150	64151	NCAPG	3.8717	0.564789	5.19478	8.79774e-06	7.63615e-05
199223	199675	MCEMP1	2.1871	2.16739	5.18862	8.80151e-06	7.63615e-05
127495	127534	GJB4	3.71518	-1.13441	5.19059	8.8724e-06	7.68618e-05
79739	79740	ZBBX	2.28965	3.17716	5.18165	8.97065e-06	7.75986e-05
51299	51300	TIMMDC1	5.26	0.196501	5.19776	9.04678e-06	7.81782e-05
8128	8128	ST8SIA2	2.00356	4.26154	5.17652	9.09219e-06	7.84539e-05
120379	120400	NXPE1	3.1744	-0.549082	5.17554	9.17012e-06	7.9009e-05
441381	441389	LINC01239	3.84373	-0.5389	5.1766	9.23766e-06	7.95511e-05
2151	2151	F2RL2	3.03655	-0.703587	5.17156	9.25644e-06	7.95783e-05
1796	1796	DOK1	2.01077	2.10202	5.16954	9.26545e-06	7.95942e-05
23366	23367	LARP1	4.64575	0.960638	5.18125	9.29504e-06	7.98091e-05
57144	57146	LDAF1	2.82963	0.267732	5.16739	9.34564e-06	8.01252e-05
646851	646862	RNF225	2.24941	3.1641	5.15774	9.56897e-06	8.18788e-05
124857	124871	FLJ40194	4.88288	-3.01178	5.17221	9.59028e-06	8.19806e-05
51226	51227	PIGP	4.39135	-2.06618	5.16635	9.61538e-06	8.21147e-05
10610	10611	PDLIM5	4.03454	-0.843849	5.16285	9.62654e-06	8.21697e-05
56130	56131	PCDHB4	2.39219	0.242468	5.15449	9.65687e-06	8.23883e-05
126075	126119	JOSD2	2.13106	1.96299	5.14925	9.78915e-06	8.33536e-05
101927943	101927957	LINC01572	2.27424	-0.418549	5.14815	9.8209e-06	8.35831e-05
10826	10827	FAM114A2	2.72203	3.67779	5.14374	9.95622e-06	8.45697e-05
54550	54551	MAGEL2	3.15154	2.58774	5.1433	1.00045e-05	8.48972e-05
152330	152404	IGSF11	3.11191	1.08875	5.13969	1.00985e-05	8.55278e-05
9865	9866	TRIM66	3.62398	5.52251	5.14014	1.01576e-05	8.58622e-05
169270	169355	IDO2	2.35683	0.880871	5.13589	1.0154e-05	8.58622e-05
3434	3434	IFIT1	2.37839	1.97016	5.13523	1.01727e-05	8.59481e-05
497190	497258	BDNF-AS	4.64336	0.607161	5.14249	1.03289e-05	8.70989e-05
85016	85019	TMEM241	2.0881	0.415151	5.128	1.03677e-05	8.73835e-05
4023	4023	LPL	3.87448	3.37025	5.13249	1.04192e-05	8.77324e-05
57452	57453	DSCAML1	2.08586	4.02612	5.12338	1.04982e-05	8.82477e-05
728130	728137	TSPY3	2.04592	1.78478	5.12332	1.04993e-05	8.82477e-05
221981	222008	VSTM2A	3.58435	2.11981	5.12236	1.06526e-05	8.93954e-05
1008	1008	CDH10	3.80838	0.575329	5.12354	1.06614e-05	8.94268e-05
27233	27235	COQ2	2.28923	4.28998	5.11354	1.07852e-05	9.01749e-05
57523	57524	CASKIN1	2.16659	6.35566	5.11347	1.07846e-05	9.01749e-05
54809	54810	GIPC2	4.39872	-2.59288	5.11687	1.1003e-05	9.18494e-05
283971	283985	FADS6	3.82183	0.379442	5.10566	1.11948e-05	9.33166e-05
57528	57529	RTL9	3.41453	0.298765	5.10053	1.12721e-05	9.38717e-05
10046	10047	CST8	4.18149	0.668069	5.10499	1.13035e-05	9.40881e-05
80714	80723	SLC35G2	2.58762	0.782698	5.0939	1.13858e-05	9.46825e-05
100505696	100505724	KRTAP9-7	2.31291	1.88067	5.08487	1.16557e-05	9.65584e-05
102724055	102724159	LOC102724159	4.41487	1.0985	5.095	1.16829e-05	9.67376e-05
320	320	APBA1	2.89686	1.53968	5.08447	1.17037e-05	9.68181e-05
9381	9382	COG1	3.87303	0.0622319	5.08851	1.17407e-05	9.70782e-05
100507055	100507059	LINC00703	4.5993	-2.83486	5.08719	1.19935e-05	9.89803e-05
100506068	100506083	DDX19A-DT	5.32651	-3.21614	5.07914	1.25332e-05	0.00010285
5737	5737	PTGFR	4.73123	-3.17245	5.07094	1.25838e-05	0.000103217
1638	1638	DCT	4.54657	-2.91121	5.06063	1.28749e-05	0.000105208
441666	441670	OR4M1	2.46536	-0.0689039	5.04803	1.28841e-05	0.000105234
2307	2307	FOXS1	4.54713	-3.05452	5.04287	1.35136e-05	0.000109861
114990	114991	ZNF618	2.69813	3.0668	5.028	1.36182e-05	0.000110608
5915	5915	RARB	3.90266	-0.714497	5.00026	1.49333e-05	0.000119672
30820	30827	CXXC1	3.51186	0.633912	4.99699	1.49526e-05	0.000119717
3383	3383	ICAM1	2.87013	3.58734	4.98938	1.51396e-05	0.000120934
50937	50939	IMPG2	2.12104	6.89809	4.98803	1.51426e-05	0.000120934
201191	201229	LYRM9	2.23698	3.69399	4.98655	1.52065e-05	0.00012136
80127	80128	TRIM46	2.68183	0.722359	4.98255	1.54009e-05	0.000122518
2674	2674	GFRA1	4.22218	5.64858	4.99042	1.5455e-05	0.000122725
220323	220359	TIGD3	2.77912	3.88783	4.98164	1.54492e-05	0.000122725
11117	11118	BTN3A2	3.99503	3.65157	4.9849	1.56029e-05	0.000123674
10404	10406	WFDC2	2.3237	1.91173	4.9752	1.56847e-05	0.000124153
1565	1565	CYP2D6	2.73089	-0.829737	4.97258	1.58278e-05	0.000125058
11023	11024	LILRA1	5.9649	1.14226	4.99845	1.59728e-05	0.000126032
201456	201475	RAB12	2.09263	1.55331	4.96369	1.61731e-05	0.00012721
121214	121227	LRIG3	3.77182	-3.77901	4.9681	1.62528e-05	0.0001277
117283	117285	DEFB118	4.5298	-1.52428	4.97448	1.6276e-05	0.000127773
25759	25763	H2AP	2.86037	4.09483	4.96249	1.62829e-05	0.000127773
54718	54726	OTUD4	2.17559	2.26129	4.96078	1.63033e-05	0.000127773
146212	146223	CMTM4	3.57356	0.43246	4.96293	1.64193e-05	0.000128624
10537	10538	BATF	5.74366	-1.44461	4.98535	1.64293e-05	0.000128644
57332	57333	RCN3	2.18985	1.9547	4.93509	1.74783e-05	0.000136124
4685	4685	NCAM2	3.6331	0.962338	4.92704	1.81218e-05	0.000140696
55553	55554	KLK15	5.35634	2.79377	4.94271	1.82201e-05	0.000141396
3777	3777	KCNK3	4.55446	-1.57839	4.93311	1.82335e-05	0.00014141
85001	85002	FAM86B1	2.42997	-0.592372	4.91964	1.82381e-05	0.00014141
220136	220158	GTSCR1	2.49841	-0.77605	4.91815	1.8317e-05	0.000141896
643641	643650	LINC00842	2.40096	3.64066	4.91646	1.83937e-05	0.000142277
7021	7021	TFAP2B	6.48993	4.12913	4.95181	1.84956e-05	0.000142962
1047	1047	CLGN	2.82416	2.0654	4.91403	1.85625e-05	0.000143415
200373	200403	VWA3B	3.47854	0.308839	4.91421	1.87112e-05	0.000144436
57689	57690	TNRC6C	3.92329	0.427221	4.90641	1.92861e-05	0.000148414
84125	84126	ATRIP	3.07425	2.00128	4.90094	1.92823e-05	0.000148414
10297	10298	PAK4	5.12029	2.64929	4.91865	1.93067e-05	0.000148482
2766	2766	GMPR	2.97277	-0.299321	4.89318	1.967e-05	0.000150721
64579	64581	CLEC7A	4.88968	0.556378	4.90629	1.98213e-05	0.000151759
10991	10992	SF3B2	2.5045	1.59605	4.88785	1.98848e-05	0.000152081
50614	50615	IL21R	4.72651	-0.799032	4.89811	2.01658e-05	0.000153892
149478	149483	CCDC17	2.80597	1.22616	4.88034	2.03342e-05	0.00015511
400765	400793	C1orf226	3.61146	-2.29779	4.88265	2.04366e-05	0.000155754
79836	79837	PIP4K2C	3.40354	-2.70502	4.87813	2.0611e-05	0.000157015
3746	3746	KCNC1	5.81858	0.571503	4.9019	2.07068e-05	0.000157332
27156	27158	NDOR1	3.14612	-1.91687	4.87372	2.07793e-05	0.000157745
7124	7124	TNF	4.5383	-3.71697	4.88389	2.08447e-05	0.000158173
6591	6591	SNAI2	5.22938	2.85486	4.89099	2.0901e-05	0.000158531
146691	146705	TEPSIN	2.41781	3.94595	4.86549	2.11178e-05	0.000159708
400618	400619	LINC00511	3.29448	0.778885	4.86154	2.15228e-05	0.000162189
2859	2859	GPR35	2.79012	0.0238094	4.8581	2.15945e-05	0.000162595
110806272	110841583	LAMC1-AS1	2.03916	0.778239	4.85686	2.15954e-05	0.000162595
100130357	100130386	LINC00552	2.13738	0.578905	4.85453	2.1736e-05	0.000163442
51313	51314	NME8	4.73263	0.438176	4.86726	2.19426e-05	0.000164711
56978	56979	PRDM9	5.13769	-2.61345	4.86278	2.2509e-05	0.000168311
387923	387978	LINC01551	2.75278	-0.332294	4.82332	2.37219e-05	0.000176471
260429	260434	PYDC1	5.72392	-2.41834	4.84335	2.4232e-05	0.000179577
102606463	102723313	LOC102723313	2.07288	0.343296	4.81301	2.43185e-05	0.000179988
2301	2301	FOXE3	4.53824	-3.91314	4.82664	2.43705e-05	0.000180296
348174	348180	CTU2	4.5038	-1.47652	4.82513	2.44461e-05	0.000180779
727909	727910	TLCD2	6.04763	-2.65243	4.84238	2.45839e-05	0.000181489
84632	84634	KISS1R	2.601	4.16563	4.80664	2.4791e-05	0.000182709
285220	285224	DNAJB8-AS1	4.16129	0.158449	4.81468	2.49077e-05	0.000183492
107985781	107986277	LOC107986277	3.36355	-1.93364	4.80669	2.50076e-05	0.00018415
534	534	ATP6V1G2	2.02125	1.91705	4.79931	2.52359e-05	0.000185752
389170	389177	TMEM212	4.59952	-2.33022	4.8121	2.54054e-05	0.000186776
1850	1850	DUSP8	2.67751	3.13482	4.79728	2.54409e-05	0.000186946
123872	123876	ACSM2A	3.56934	-1.3856	4.80138	2.54676e-05	0.000187063
100131434	100131496	LOC100131496	4.79795	0.0675731	4.81238	2.55463e-05	0.000187426
23461	23462	HEY1	3.92849	2.66368	4.7986	2.58672e-05	0.000189439
57520	57521	RPTOR	2.48416	3.6515	4.78277	2.64286e-05	0.000193226
2583	2583	B4GALNT1	3.58378	0.276162	4.78766	2.64429e-05	0.000193249
160622	160728	SLC5A8	2.83355	1.85929	4.7794	2.67397e-05	0.000195173
23127	23129	PLXND1	4.90634	2.95738	4.79476	2.69027e-05	0.000196116
30061	30062	RAX	4.13349	-1.15626	4.78524	2.6968e-05	0.000196428
4242	4242	MFNG	3.26436	1.26414	4.77324	2.73403e-05	0.000198476
5244	5244	ABCB4	2.55135	1.20777	4.76996	2.73719e-05	0.000198569
8572	8572	PDLIM4	2.52906	3.85948	4.76436	2.77868e-05	0.000201214
57495	57496	MRTFB	5.54031	-1.40113	4.79011	2.78569e-05	0.000201471
127700	127703	C1orf216	2.29007	1.72828	4.74874	2.89554e-05	0.000208378
339105	339122	RAB43	2.16753	2.59834	4.74687	2.90918e-05	0.000209101
84984	84985	FAM83A	2.08095	1.6244	4.74654	2.91129e-05	0.000209167
128553	128602	C20orf85	4.51718	0.761642	4.75638	2.95055e-05	0.000211638
4829	4829	NMBR	4.69375	-3.0449	4.75621	2.9685e-05	0.000212645
2059	2059	EPS8	2.00788	4.59037	4.73746	2.98333e-05	0.00021355
55638	55640	FLVCR2	3.28725	-0.893173	4.73597	3.02621e-05	0.00021574
10628	10629	TAF6L	4.53458	5.52998	4.74513	3.04422e-05	0.000216575
113675	113691	TUBA3FP	2.6863	0.956322	4.72702	3.07769e-05	0.000218777
27115	27120	DKKL1	5.33999	-2.24949	4.74072	3.16663e-05	0.000224276
23639	23640	HSPBP1	2.1583	1.8967	4.71444	3.17599e-05	0.000224848
148170	148189	LINC00662	3.31789	1.88494	4.70861	3.26125e-05	0.000229643
81794	81796	SLCO5A1	2.13925	4.42034	4.70017	3.30084e-05	0.00023199
220980	220988	HNRNPA3	2.73137	-1.10185	4.68808	3.42137e-05	0.000239689
8382	8382	NME5	3.64331	-0.444663	4.69109	3.44246e-05	0.000240972
161253	161291	TMEM30B	2.45525	0.711056	4.68178	3.47339e-05	0.000242748
100131897	100131980	ZNF705G	4.4815	-2.36899	4.69581	3.47722e-05	0.000242821
339822	339829	CCDC39	2.51118	0.0755022	4.67566	3.53254e-05	0.000245993
63947	63948	DMRTB1	3.7595	-0.584698	4.68154	3.54259e-05	0.000246595
146857	146861	SLC35G3	2.1945	3.78019	4.67099	3.5725e-05	0.000248181
221421	221424	LRRC73	2.06049	0.172792	4.66742	3.6061e-05	0.000250217
101928521	101928535	LOC101928535	2.54523	0.386556	4.66483	3.63846e-05	0.00025206
440567	440574	MICOS10	2.97851	-0.963695	4.66274	3.6744e-05	0.000254146
100049587	100049716	NINJ2-AS1	3.78969	-2.15808	4.66743	3.68391e-05	0.000254703
9472	9473	THEMIS2	3.64677	1.93319	4.66219	3.72412e-05	0.000257177
151449	151473	SLC16A14	3.41494	4.20644	4.65229	3.80684e-05	0.000262266
23371	23373	CRTC1	2.48338	3.62325	4.64747	3.812e-05	0.000262518
5099	5099	PCDH7	5.32198	4.08864	4.67067	3.83438e-05	0.00026385
9120	9120	SLC16A6	3.05757	0.743389	4.64328	3.87758e-05	0.000266192
80000	80003	PCNX2	4.8868	3.69977	4.65296	3.96248e-05	0.000271273
9576	9577	BABAM2	5.03255	-2.24584	4.65427	3.96868e-05	0.00027159
83538	83539	CHST9	2.26228	0.994096	4.62683	4.02667e-05	0.000275343
201164	201176	ARHGAP27	3.29482	-0.701659	4.62743	4.06344e-05	0.000277531
2938	2938	GSTA1	3.60351	-3.24625	4.62919	4.06952e-05	0.000277837
83872	83873	GPR61	3.11906	6.08198	4.60896	4.2595e-05	0.000289559
84074	84075	FSCB	2.30243	2.91523	4.60582	4.26269e-05	0.000289664
126069	126070	ZNF440	2.52029	1.29498	4.60476	4.27995e-05	0.000290723
101059918	101059953	NPIPA8	3.16623	-0.357122	4.60595	4.29763e-05	0.000291579
58158	58160	NFE4	6.3762	0.180164	4.64293	4.30629e-05	0.000291944
345557	345611	IRGM	3.51121	-2.12604	4.60306	4.35997e-05	0.000295009
8736	8736	MYOM1	2.06458	1.8789	4.5951	4.38485e-05	0.000296577
1134	1134	CHRNA1	5.3888	-3.3507	4.61608	4.46436e-05	0.000301487
127579	127602	DNAH14	2.46934	1.00556	4.57486	4.63888e-05	0.000311573
3481	3481	IGF2	2.3144	5.12958	4.57442	4.64053e-05	0.000311573
41	41	ASIC1	3.13802	4.02199	4.57563	4.66363e-05	0.000312523
6622	6622	SNCA	2.18388	2.37936	4.57254	4.6619e-05	0.000312523
51412	51421	AMOTL2	3.91574	-0.756017	4.5815	4.6694e-05	0.000312789
11189	11190	CEP250	5.62432	1.7496	4.59527	4.76907e-05	0.000318486
80740	80741	LY6G5C	2.98057	-1.19112	4.56111	4.83917e-05	0.000322673
4487	4487	MSX1	5.84594	2.4865	4.5883	4.90288e-05	0.000326222
100506022	100506035	LINC00989	3.13297	-0.976565	4.55719	4.90216e-05	0.000326222
162083	162239	ZFP1	3.88207	-3.76503	4.5621	4.91801e-05	0.000326929
163486	163589	TDRD5	2.08052	2.30713	4.55208	4.92553e-05	0.00032718
84239	84240	ZCCHC9	4.54972	-1.05767	4.56585	4.96947e-05	0.000329843
80216	80217	CFAP43	3.41866	1.11285	4.54969	5.02975e-05	0.00033314
100506421	100506433	LINC00648	6.60004	0.828392	4.58666	5.0709e-05	0.000335303
2687	2687	GGT5	3.92423	-0.92458	4.54832	5.11179e-05	0.000337366
105377224	105377466	LINC02266	2.18698	-0.240264	4.52919	5.2413e-05	0.000344609
343035	343052	LOC343052	4.47376	-1.93382	4.54132	5.29988e-05	0.000347935
5746	5746	PTH2R	2.58046	0.373647	4.52563	5.30334e-05	0.000348032
7007	7007	TECTA	2.39639	1.27944	4.52408	5.31896e-05	0.000348794
10389	10390	CEPT1	2.06961	4.9904	4.52334	5.323e-05	0.000348928
644168	644186	SYCE3	5.29688	-1.87379	4.54441	5.41446e-05	0.000354124
146227	146279	TEKT5	3.97477	-1.4215	4.52635	5.4346e-05	0.000355042
254559	254773	LYG2	3.25724	0.0555235	4.51278	5.54134e-05	0.000361202
7456	7456	WIPF1	2.07357	3.44384	4.50336	5.61799e-05	0.000365379
2785	2785	GNG3	3.06013	1.53793	4.49743	5.75667e-05	0.000373423
340061	340069	FAM170A	2.59039	-1.36765	4.49479	5.76482e-05	0.000373813
254102	254122	SNX32	2.92956	3.35846	4.49483	5.78598e-05	0.000374906
254956	254973	OR1L4	4.16323	-3.80599	4.50456	5.79964e-05	0.000375651
22999	23001	WDFY3	2.81916	0.217469	4.49036	5.84803e-05	0.000378083
2852	2852	GPER1	4.96747	-1.32703	4.51	5.87586e-05	0.000379601
57158	57159	TRIM54	3.28658	-0.10949	4.49048	5.88986e-05	0.000380223
7940	7940	LST1	4.28369	-2.11631	4.48359	6.16433e-05	0.000396647
4634	4634	MYL3	2.47954	-1.24002	4.46751	6.20028e-05	0.000398767
7049	7049	TGFBR3	2.34496	4.03572	4.46708	6.20228e-05	0.000398767
150082	150084	IGSF5	2.50218	-0.436822	4.46707	6.2086e-05	0.000399026
116173	116179	TGM7	5.25839	-1.53054	4.49117	6.25547e-05	0.000401447
93082	93099	DMKN	4.25235	-3.56564	4.47012	6.38825e-05	0.000408914
650	650	BMP2	3.22798	1.64959	4.45626	6.45438e-05	0.000412844
7471	7471	WNT1	5.45791	-2.52979	4.47488	6.59211e-05	0.000420881
8706	8706	B3GALNT1	2.01256	2.97188	4.44165	6.63479e-05	0.000423296
57835	57862	ZNF410	2.90054	1.20897	4.44254	6.66203e-05	0.000424723
1357	1357	CPA1	4.72242	-3.4095	4.45603	6.74826e-05	0.000428807
163051	163059	ZNF433	2.56317	2.18191	4.4312	6.8433e-05	0.000433899
183	183	AGT	5.96204	-1.36483	4.46529	6.90471e-05	0.000437315
388419	388428	PVALEF	4.63804	1.38349	4.44397	6.95268e-05	0.000439555
10203	10204	NUTF2	2.37422	1.69694	4.42372	6.97323e-05	0.000440694
5806	5806	PTX3	5.81824	1.90432	4.45707	7.0219e-05	0.000443288
164395	164592	CCDC116	3.73347	-1.98541	4.42796	7.05249e-05	0.000444575
400619	400620	LINC02092	2.12691	0.931358	4.41825	7.06897e-05	0.000445453
84217	84218	TBC1D3F	2.65279	-0.646414	4.41123	7.22831e-05	0.000454016
721	721	C4B	2.01574	1.49699	4.40633	7.29758e-05	0.000457543
55083	55084	SOBP	2.63415	4.20167	4.40527	7.34403e-05	0.000459793
1893	1893	ECM1	2.7611	1.20195	4.40392	7.38116e-05	0.000461786
1601	1601	DAB2	2.09329	4.71787	4.40126	7.39949e-05	0.000462601
80032	80034	CSRNP3	2.67014	-0.338702	4.39563	7.54042e-05	0.000470736
64215	64216	TFB2M	2.8408	4.56794	4.39531	7.56253e-05	0.000471948
253827	253832	ZDHHC20	4.06048	1.38691	4.39784	7.72871e-05	0.000480426
9122	9122	SLC16A4	3.92707	0.621238	4.39636	7.72754e-05	0.000480426
1044	1044	CDX1	4.42764	-3.03531	4.40187	7.73981e-05	0.000480944
3897	3897	L1CAM	2.15637	6.5428	4.38113	7.8133e-05	0.000484517
100506433	100506457	MIR3681HG	2.14159	1.8955	4.36983	8.05432e-05	0.000497826
441452	441457	NUTM2G	4.77271	-3.47243	4.39137	8.06645e-05	0.000498222
101928847	101928868	LOC101928868	3.59037	-1.67962	4.37511	8.10815e-05	0.000500266
118461	118471	PRAP1	3.92728	-2.94846	4.37449	8.20054e-05	0.000505069
83756	83758	RBP5	3.1661	-2.43737	4.36311	8.29431e-05	0.000509587
84210	84215	ZNF541	3.91145	-2.68615	4.36956	8.30715e-05	0.000510196
10161	10162	LPCAT3	2.37714	3.57837	4.34498	8.62173e-05	0.000526548
2662	2662	GDF10	5.12485	0.434306	4.37083	8.64991e-05	0.000527714
164832	165055	CCDC138	2.99002	1.16754	4.34566	8.66669e-05	0.000528391
109286553	109616974	SNORA74C-1	2.5487	1.49201	4.34258	8.68942e-05	0.000529219
284346	284348	LYPD5	3.60064	-2.33369	4.34241	8.86192e-05	0.000537343
285175	285180	RUFY4	2.6954	0.506344	4.33601	8.85815e-05	0.000537343
5649	5649	RELN	2.67913	1.4978	4.33414	8.90118e-05	0.000539456
90167	90187	EMILIN3	4.93255	-3.35972	4.35113	9.05916e-05	0.000547887
574538	594837	SNORD101	4.84586	-2.28339	4.34733	9.12252e-05	0.000550954
1520	1520	CTSS	3.32132	-0.922778	4.32458	9.23517e-05	0.000557565
6345	6345	SRL	4.85453	-1.51173	4.32961	9.57781e-05	0.00057566
91607	91608	RASL10B	4.30237	-3.59733	4.31564	9.74453e-05	0.000585074
137872	137886	UBXN2B	2.10304	1.44746	4.29665	9.80601e-05	0.000587956
26507	26508	HEYL	2.55779	-0.0101491	4.2964	9.84095e-05	0.000589645
3764	3764	KCNJ8	2.0116	-0.503265	4.29469	9.85508e-05	0.000590211
57578	57579	FAM135A	2.39333	2.56368	4.28745	0.000100665	0.000600889
1281	1281	COL3A1	5.31325	3.66548	4.31051	0.000102792	0.000612533
22998	22999	RIMS1	4.63872	2.83215	4.30016	0.000102921	0.000612882
23500	23503	ZFYVE26	3.38965	3.56449	4.28381	0.000103279	0.000614599
344595	344657	LRRIQ4	2.03141	2.33156	4.27685	0.000103396	0.000614873
102682016	102723322	E2F5-DT	5.31507	-1.82258	4.30339	0.000104822	0.00062187
80206	80207	OPA3	3.41004	3.84708	4.27768	0.000105058	0.000623053
7805	7805	LAPTM5	5.59256	-2.06415	4.30486	0.000105605	0.000626085
6347	6347	CCL2	3.8509	2.91617	4.28021	0.000105658	0.00062619
7078	7078	TIMP3	2.64662	4.92699	4.26653	0.000106745	0.000631773
51364	51365	PLA1A	3.81686	-1.27997	4.27342	0.000107508	0.000635209
126147	126204	NLRP13	5.96908	-0.656613	4.30284	0.000107864	0.00063688
57604	57605	PITPNM2	3.39912	3.29921	4.262	0.000109575	0.000645453
6616	6616	SNAP25	4.46339	0.633074	4.27084	0.000110731	0.000651227
744	744	MPPED2	3.35176	1.46475	4.25605	0.000111219	0.000653568
85004	85007	PHYKPL	3.58952	-1.13407	4.25644	0.000111803	0.000656136
80864	80895	ILKAP	2.07941	3.93498	4.24212	0.000113518	0.000665084
101928509	101928525	LOC101928525	2.3711	-0.0548545	4.24105	0.000114018	0.000667113
200172	200185	KRTCAP2	4.04045	-3.43104	4.25314	0.000114419	0.000669237
486	486	FXYD2	4.89795	-1.99785	4.25939	0.000116205	0.000678315
51066	51067	YARS2	4.81966	0.483355	4.25477	0.000117309	0.000683615
2705	2705	GJB1	5.48662	-3.48179	4.26401	0.000117577	0.000684947
1649	1649	DDIT3	2.69311	0.891629	4.22741	0.000118657	0.000690546
825	825	CAPN3	3.09932	1.18696	4.22792	0.000119304	0.00069339
7535	7535	ZAP70	3.76658	-0.710883	4.23245	0.000119934	0.000696818
112268117	112577461	OOSP3	6.11391	-2.73815	4.26253	0.000121198	0.000703225
10110	10111	RAD50	3.55002	-0.3602	4.2243	0.000121815	0.000706566
55530	55531	ELMOD1	4.98643	-0.790658	4.24278	0.000122033	0.00070736
5159	5159	PDGFRB	5.2605	4.22284	4.2425	0.000123521	0.000714563
114798	114799	ESCO1	3.24468	2.36339	4.21591	0.000123622	0.000714905
154215	154288	KHDC3L	5.38442	-0.535656	4.24371	0.000123755	0.000715439
80318	80319	CXXC4	2.83907	3.25878	4.21107	0.000124246	0.000718037
100505767	100505776	LINC01541	3.3087	-3.16155	4.21088	0.000125504	0.000724587
1687	1687	GSDME	2.039	2.70952	4.19918	0.000127359	0.000734324
79444	79446	WDR25	4.18726	-2.4431	4.21492	0.000127581	0.000735365
283212	283214	DGAT2-DT	4.89651	-0.0796958	4.22309	0.000128289	0.000738953
128153	128178	EDARADD	2.74265	0.818115	4.19582	0.000129257	0.000743303
23213	23214	XPO6	2.5339	6.18073	4.18127	0.000134058	0.000766865
1130	1130	LYST	3.83506	1.42	4.18631	0.000136183	0.000777998
286207	286234	SPATA31E1	4.00602	-1.96218	4.18666	0.000136849	0.000781544
200132	200150	PLD5	3.15293	-0.689781	4.17022	0.00013952	0.000795495
341019	341032	POU2AF2	3.73798	-0.832772	4.16616	0.000143352	0.000814148
169436	169522	KCNV2	2.51841	-0.333028	4.15497	0.000143832	0.000816346
5067	5067	CNTN3	4.74559	0.209023	4.17617	0.000144874	0.000821725
144448	144453	BEST3	3.59774	-1.18763	4.1599	0.000145158	0.000822969
11075	11076	TPPP	3.54796	4.85033	4.15927	0.000145188	0.000822969
642924	642929	LOC642929	2.52824	-0.919801	4.14911	0.000146122	0.000827994
55512	55515	ASIC4	4.98629	1.07618	4.1744	0.00014704	0.000832654
28984	28985	MCTS1	4.54833	-1.06519	4.16414	0.000148494	0.000840071
5104	5104	SERPINA5	2.79438	0.49423	4.14262	0.000149222	0.000843363
201181	201191	SAMD14	2.54303	2.89349	4.13621	0.00015129	0.000854222
51267	51268	PIPOX	4.43265	-0.183226	4.15379	0.000152021	0.00085724
56034	56052	ALG1	2.67245	4.07447	4.13156	0.000153435	0.000864096
55080	55081	IFT57	2.89026	-1.66434	4.12621	0.000156197	0.000877664
100506697	100506714	NUP50-DT	4.71769	-2.47683	4.14736	0.000156501	0.000879091
344901	344905	ATP13A5	3.47496	-3.13357	4.12894	0.000157225	0.000882303
8029	8029	CUBN	3.01593	0.429523	4.12333	0.000157796	0.000884936
389730	389741	GLIDR	4.69336	-3.26879	4.14155	0.000158831	0.000889312
219621	219623	TMEM26	3.72155	-3.14739	4.12713	0.000159203	0.000890826
1124	1124	CHN2	2.15248	1.91432	4.1156	0.000159373	0.000891201
375189	375190	FAM228B	3.6553	-2.56528	4.12348	0.000160435	0.000895701
138715	138716	RPP25L	2.88952	-2.44262	4.11115	0.000162635	0.000905665
147906	147912	SIX5	5.13862	2.08395	4.13672	0.000163998	0.0009118
6817	6817	SULT1A1	2.27035	1.24071	4.10468	0.000164206	0.000912455
100130417	100130476	WAKMAR2	2.93888	0.652748	4.1071	0.000164565	0.000913501
3982	3982	LIM2	4.12947	-3.33933	4.11632	0.000166309	0.000921706
1288	1288	COL4A6	2.42242	5.91448	4.09982	0.000166562	0.000922813
84229	84230	LRRC8C	4.17185	-2.39415	4.11173	0.000168659	0.000932624
107984773	107985128	LINC01916	2.4801	-0.771034	4.09448	0.000169055	0.000934203
93432	93436	ARMC6	3.21663	-3.69992	4.09806	0.000169655	0.000936974
2982	2982	GUCY1A1	4.57449	-1.70195	4.11436	0.000170171	0.000939524
3628	3628	INPP1	2.36316	1.91999	4.08976	0.000171011	0.000943563
440300	440307	TTLL13	4.57449	0.289083	4.10963	0.00017237	0.00095016
6547	6547	SLC8A3	3.67676	-0.0735764	4.09302	0.000174289	0.000959526
103695364	103724390	LINC01287	3.54316	-2.96186	4.09122	0.000174395	0.000959808
101928399	101928415	LOC101928415	5.20597	-3.4889	4.11343	0.00017525	0.000963601
338323	338324	S100A7A	2.82039	-1.93578	4.07841	0.000177331	0.000973391
85360	85363	TRIM5	2.19369	3.49682	4.07466	0.000177833	0.000975337
29122	29123	ANKRD11	4.15092	-0.938169	4.0911	0.000178199	0.000976731
84163	84164	ASCC2	2.30773	2.58475	4.07342	0.00017856	0.000978405
5169	5169	ENPP3	3.96937	-2.66554	4.08292	0.000180944	0.000988358
10349	10350	ABCA9	2.79135	-1.0822	4.06913	0.000181698	0.000992166
2919	2919	CXCL1	3.18098	-0.605255	4.07029	0.000182628	0.000996619
6327	6327	SCN2B	2.93655	-0.0112216	4.06651	0.000183474	0.000999987
400997	401014	TEX41	2.77297	-0.79881	4.0637	0.000184301	0.00100418
22915	22916	NCBP2	4.9085	3.52581	4.08801	0.000185399	0.00100953
6237	6237	RRAS	2.09975	2.98794	4.05558	0.000187034	0.00101684
57471	57472	CNOT6	3.83907	-2.19075	4.06766	0.000187668	0.00101997
678655	684959	SNORA25	2.46091	1.72095	4.05031	0.000190202	0.00103213
3956	3956	LGALS1	2.07483	3.88306	4.04512	0.000192306	0.00104225
9068	9068	ANGPTL1	4.12911	-2.09438	4.06146	0.000192906	0.00104518
1768	1768	DNAH6	3.23638	0.717614	4.0415	0.000197581	0.0010662
8707	8707	B3GALT2	5.70767	-0.319458	4.07569	0.000198569	0.00107021
7857	7857	SCG2	2.96483	1.50857	4.03731	0.000198515	0.00107021
4618	4618	MYF6	3.90661	-3.19099	4.04171	0.000201765	0.00108408
101930452	101954269	RNVU1-17	3.12858	-3.17214	4.03103	0.000202645	0.00108848
268	268	AMH	2.44993	1.62363	4.02217	0.00020501	0.00109908
56521	56547	MMP26	3.20503	1.34122	4.02189	0.000208079	0.00111423
84557	84559	GOLGA2P2Y	2.09849	1.6779	4.01563	0.000208048	0.00111423
80217	80218	NAA50	3.64867	-0.508175	4.02364	0.000209901	0.00112209
330	330	BIRC3	2.60638	-0.490813	4.01401	0.000209934	0.00112209
645158	645166	LSP1P5	2.33437	-0.940897	4.01206	0.000210372	0.00112409
2019	2019	EN1	5.1164	-3.26095	4.0409	0.000212659	0.00113527
219681	219699	UNC5B	3.9614	-0.00817833	4.02264	0.000212852	0.00113595
6585	6585	SLIT1	2.91496	3.46767	4.00852	0.000214189	0.00114238
163115	163126	EID2	2.07971	0.722579	3.99773	0.000218186	0.00116086
5334	5334	PLCL1	4.16476	-0.698212	4.01238	0.000220572	0.00117105
3910	3910	LAMA4	3.05506	3.68427	3.99704	0.00022156	0.00117558
55824	55825	PECR	3.59397	3.03037	4.00156	0.000222329	0.00117895
10777	10778	ZNF271P	4.84425	-3.25516	4.01853	0.000223278	0.0011829
1397	1397	CRIP2	2.67001	2.77573	3.98816	0.000225139	0.00119131
100129503	100129518	SOD2-OT1	2.63443	-0.783819	3.98762	0.000225341	0.00119202
101927891	101927905	LINC02449	3.19275	-1.44738	3.99136	0.000225737	0.00119347
58473	58475	MS4A7	3.03213	1.57997	3.98843	0.000226596	0.00119648
146850	146852	ODF4	3.82426	-2.61564	3.99651	0.00022721	0.00119935
7512	7512	XPNPEP2	2.42941	-1.25662	3.98067	0.000228938	0.00120775
55504	55505	NOP10	5.59542	3.02673	4.0209	0.000229417	0.00120985
101928058	101928075	TTC9-DT	3.65146	0.957281	3.98993	0.000229837	0.00121037
117166	117177	RAB3IP	2.57402	3.8256	3.97278	0.000234225	0.00123117
7293	7293	TNFRSF4	4.16151	-3.73216	3.98973	0.000234446	0.00123196
10384	10385	BTN2A2	2.29165	1.99864	3.96879	0.000235978	0.00123888
26074	26077	GNAO1-AS1	2.61874	-1.48262	3.96988	0.000236198	0.00123967
122773	122786	FRMD6	3.6985	-1.16202	3.97845	0.000237433	0.0012439
64399	64400	AKTIP	3.15763	0.308142	3.97115	0.000238063	0.00124645
219670	219681	ARMC3	3.96431	-1.45436	3.97929	0.000239253	0.00125118
23768	23769	FLRT1	2.0137	4.61682	3.96304	0.000239203	0.00125118
220416	220441	RNF152	3.1634	-3.20985	3.96392	0.000242746	0.00126831
57480	57481	KIAA1210	2.68665	4.05138	3.95738	0.00024446	0.00127535
107985911	107986443	LINCADL	3.31951	-2.24746	3.961	0.000245734	0.00128161
124976	124989	EFCAB13	2.35369	0.577776	3.95129	0.000247362	0.00128933
1589	1589	CYP21A2	3.73284	-2.08331	3.96092	0.000249192	0.00129654
7318	7318	UBA7	2.27887	0.615065	3.93236	0.000259939	0.00134723
5069	5069	PAPPA	4.53599	1.59313	3.94946	0.000265566	0.00137272
343702	343930	MSGN1	3.24336	3.71049	3.92439	0.000270415	0.00139448
6509	6509	SLC1A4	2.59428	2.73544	3.91849	0.000270715	0.00139524
4647	4647	MYO7A	2.13517	1.42149	3.91574	0.000271376	0.00139819
27255	27257	LSM1	5.44337	-1.02635	3.95601	0.000271835	0.00139859
338773	338785	KRT79	4.76393	-0.00137053	3.94479	0.000271688	0.00139859
100294362	100302112	MIR1284	3.24708	0.328738	3.92274	0.000271639	0.00139859
4882	4882	NPR2	2.13512	4.89082	3.91525	0.000271728	0.00139859
124626	124637	CYB5D1	3.08045	-2.58024	3.91741	0.000274257	0.00140846
55259	55260	TMEM143	3.56568	-1.57341	3.91815	0.000277828	0.00142177
644139	644145	EXOC1L	6.1855	-3.83965	3.96015	0.000277933	0.00142189
79740	79741	CCDC7	2.36555	0.843073	3.90642	0.000278704	0.00142541
2620	2620	GAS2	2.77142	0.876677	3.90785	0.000279352	0.00142747
388849	388882	FAM230I	4.99898	-2.91015	3.93728	0.000280247	0.00143162
144535	144568	A2ML1	2.553	-0.447279	3.90357	0.000281487	0.0014367
1996	1996	ELAVL4	6.09001	1.80929	3.94954	0.000284879	0.00145274
81551	81552	VOPP1	5.77622	1.02483	3.93935	0.000288777	0.0014696
8082	8082	SSPN	2.10045	1.78351	3.87982	0.000298417	0.00151512
85449	85450	ITPRIP	5.1227	2.2967	3.9143	0.000299952	0.00152203
102724593	102724652	LOC102724652	2.47447	0.00346411	3.8785	0.000300524	0.00152449
4015	4015	LOX	3.82054	2.13912	3.88355	0.000307733	0.00155698
30012	30014	SPANXA1	5.73474	-0.202754	3.91465	0.000308254	0.00155916
146760	146771	TCAM1P	3.84613	2.00542	3.88202	0.000309316	0.00156317
815	815	CAMK2A	2.56467	0.225941	3.86629	0.000310824	0.00156988
101926977	101926987	DLGAP4-AS1	2.28724	-0.94934	3.86294	0.000312502	0.00157698
84171	84172	POLR1B	2.03526	0.678224	3.85821	0.000315866	0.00159258
23329	23331	TTC28	3.2876	1.97042	3.86319	0.00031884	0.00160526
338651	338653	KCNQ1-AS1	2.74611	-1.0805	3.85791	0.000318841	0.00160526
8516	8516	ITGA8	4.5309	1.10365	3.87594	0.000323798	0.0016288
923	923	CD6	3.34563	-1.59842	3.85432	0.000327081	0.00164389
23098	23099	ZBTB43	3.16091	3.09737	3.85139	0.000327763	0.00164637
220441	220729	SDHAP4	2.15441	4.67263	3.84127	0.000330571	0.00165713
347736	347741	OTOP3	4.43045	-2.34559	3.86051	0.000336009	0.00168101
389125	389136	VGLL3	4.41944	-0.438208	3.85891	0.000337293	0.0016855
94121	94122	SYTL5	2.78212	-1.14769	3.83389	0.000340076	0.00169795
8483	8483	CILP	4.09642	-3.58483	3.84602	0.000344238	0.00171725
51086	51087	YBX2	3.16015	-0.747661	3.8322	0.000344926	0.00172019
170689	170690	ADAMTS16	3.77606	3.24365	3.8393	0.000345864	0.00172339
201501	201514	ZNF584	2.9522	-2.032	3.82823	0.000346591	0.00172602
400891	400916	CHCHD10	2.88238	-1.23116	3.82759	0.000346586	0.00172602
26609	26610	ELP4	2.96525	-2.28116	3.82767	0.000347229	0.00172871
101928578	101928597	ZNF84-DT	2.1861	1.50686	3.82159	0.000348297	0.00173254
57348	57369	GJD2	2.17073	5.04905	3.81571	0.000353711	0.00175838
23017	23019	CNOT1	4.77843	-0.411905	3.84256	0.000358367	0.00177655
2070	2070	EYA4	4.18819	0.0917333	3.83107	0.000359775	0.00178302
79890	79891	ZNF671	2.02158	3.3216	3.80281	0.0003656	0.00180675
10397	10398	MYL9	2.50397	3.0877	3.80359	0.000366608	0.00181041
283140	283149	BCL9L	2.93383	-0.513445	3.79885	0.00037452	0.00184188
100862704	100873856	SNORD116-30	2.7632	-1.51255	3.79638	0.000375465	0.00184504
55800	55801	IL26	2.59614	1.23212	3.79019	0.000380405	0.00186668
84812	84814	PLPP7	4.55888	0.398253	3.81504	0.000382016	0.00187301
254050	254065	BRWD3	2.34437	-0.768962	3.78363	0.000385612	0.00188745
79870	79871	RPAP2	4.08255	1.62879	3.7976	0.000391738	0.00191475
1496	1496	CTNNA2	2.31198	3.38849	3.7744	0.000394961	0.00192834
2891	2891	GRIA2	6.21137	-0.637469	3.82748	0.000399176	0.00194783
157807	157848	NKX6-3	2.79892	-0.265052	3.7727	0.000400066	0.00195163
85508	85509	MBD3L1	4.4569	0.0970362	3.7913	0.000405262	0.00197311
1634	1634	DCN	4.45324	0.817831	3.78875	0.000407982	0.0019858
80274	80279	CDK5RAP3	2.92026	4.10037	3.76351	0.000411135	0.00199759
340260	340267	COL28A1	5.28592	-2.09168	3.79943	0.000412453	0.00200252
84630	84631	SLITRK2	3.5648	0.386128	3.7627	0.000420847	0.00203873
55779	55780	ERMARD	3.21853	0.688062	3.75672	0.000422306	0.00204333
445582	445815	PALM2AKAP2	2.94638	-0.722334	3.74934	0.000427144	0.00206408
6258	6258	RXRG	5.75649	0.135783	3.7937	0.000428376	0.00206945
6328	6328	SCN3A	5.37753	-0.10601	3.78648	0.000429017	0.0020714
114815	114818	KLHL29	2.50205	3.70166	3.74113	0.000432294	0.00208549
91752	91754	NEK9	4.31986	-2.67345	3.76415	0.000433122	0.00208833
284904	284930	EPIC1	2.43566	-1.57291	3.73588	0.000437849	0.00210704
219527	219537	SMTNL1	2.63815	1.02625	3.73442	0.000441096	0.0021215
151056	151112	ZSWIM2	4.11646	-2.17497	3.75185	0.000443464	0.00213053
4060	4060	LUM	5.81666	3.37547	3.78123	0.000444327	0.00213409
10044	10045	SH2D3A	3.09848	2.32045	3.73328	0.000447659	0.00214714
10561	10562	OLFM4	4.73788	-3.34452	3.7523	0.00045611	0.00218287
6855	6855	SYP	2.83862	1.93319	3.72183	0.000458054	0.00219077
100996569	100996579	LINC01806	3.76913	-2.63779	3.7274	0.000466196	0.00222564
18	18	ABAT	2.07222	5.17422	3.70584	0.000471958	0.00225006
6285	6285	S100B	5.11178	-1.44838	3.7462	0.000472166	0.00225044
645961	645967	LOC645967	4.78072	-3.14264	3.73818	0.000474739	0.00226033
777	777	CACNA1E	3.45215	0.63449	3.71478	0.000475957	0.00226541
7145	7145	TNS1	2.04219	4.31519	3.70187	0.000476798	0.00226879
5332	5332	PLCB4	2.18124	5.28459	3.70164	0.000477606	0.00227202
647060	647087	STMP1	4.55069	-3.77689	3.73147	0.000478007	0.00227331
146177	146183	OTOA	5.65648	-1.49913	3.75122	0.000478248	0.00227383
440836	440854	CAPN14	3.46879	-0.930536	3.71211	0.000479657	0.00227929
5126	5126	PCSK2	2.88081	-0.0100527	3.6944	0.00049297	0.00233301
574407	574408	MIR329-1	2.62925	0.356796	3.69163	0.000493614	0.00233542
4897	4897	NRCAM	2.78743	3.95373	3.69212	0.000494747	0.00234015
90273	90288	EFCAB12	3.78225	-1.06865	3.70497	0.000495164	0.00234085
57381	57393	CLTRN	5.34021	1.53764	3.73214	0.000495887	0.00234363
80139	80142	PTGES2	3.77961	1.38353	3.69848	0.000503742	0.0023756
84249	84250	SLF1	2.26488	1.39702	3.67983	0.000506172	0.00238512
286187	286190	LACTB2-AS1	2.99553	-3.89552	3.68113	0.000512198	0.00240831
129684	129685	TAF8	2.63044	0.725321	3.67626	0.000513988	0.00241492
9536	9537	TP53I11	2.16446	1.37777	3.67346	0.00051415	0.00241492
100506779	100506795	LINC01354	2.05346	-0.588003	3.66916	0.000519492	0.00243604
64135	64137	ABCG4	2.20468	1.77224	3.66914	0.000520206	0.00243873
9609	9610	RIN1	3.2295	2.02695	3.67674	0.000522134	0.0024452
643699	643707	GOLGA6L4	2.27151	0.507961	3.66734	0.000523058	0.0024488
57574	57575	PCDH10	2.59287	1.30079	3.66587	0.00052779	0.00246632
252995	253012	HEPACAM2	5.17654	2.33338	3.70519	0.000528962	0.00246981
374977	374986	MIGA1	2.46068	-0.146779	3.66417	0.000528861	0.00246981
100271715	100271873	AIRN	2.91231	-0.482738	3.66304	0.0005359	0.00249752
374383	374393	FAM111B	2.5503	1.60324	3.65851	0.000537633	0.00250426
7045	7045	TGFBI	3.46754	4.22058	3.66663	0.000541111	0.00251777
8829	8829	NRP1	5.26271	3.4237	3.69803	0.000541541	0.0025191
6404	6404	SELPLG	2.33432	-1.79469	3.65397	0.000542131	0.0025205
84457	84458	LCOR	4.23969	0.0579385	3.67841	0.000542762	0.00252276
126820	126823	KLHDC9	2.17579	0.384161	3.6504	0.000546191	0.00253667
677799	677800	SNORA12	2.61831	-2.55028	3.64493	0.000557907	0.00258488
202151	202243	CCDC125	4.28514	-3.93428	3.66318	0.000566526	0.00262133
5745	5745	PTH1R	2.39535	3.77718	3.63636	0.000568216	0.00262775
79652	79654	HECTD3	6.44479	-1.98225	3.70091	0.000568408	0.00262795
55282	55283	MCOLN3	3.29553	-3.1583	3.64504	0.000569115	0.00262982
4940	4940	OAS3	2.11182	2.16388	3.63352	0.000570492	0.00263409
100526835	100527949	GIMAP1-GIMAP5	3.2998	0.488421	3.64254	0.000572988	0.0026447
255082	255101	CFAP65	2.1234	0.862956	3.63135	0.000573796	0.00264654
205147	205251	MTLN	2.82428	-0.579029	3.63406	0.000576934	0.0026575
57801	57804	POLD4	3.21145	1.31527	3.63847	0.000577306	0.00265851
7852	7852	CXCR4	3.91983	2.03315	3.64758	0.000580412	0.00266912
2331	2331	FMOD	3.2128	-1.29006	3.62213	0.000602746	0.00275699
1005	1005	CDH7	3.59134	1.45031	3.62712	0.000603875	0.00275971
397	397	ARHGDIB	3.38425	-0.67215	3.62011	0.000609932	0.00278447
9096	9096	TBX18	4.54715	-1.90263	3.63437	0.000619802	0.00282731
2840	2840	GPR17	5.71008	-2.56629	3.65306	0.000624782	0.00284665
65217	65220	NADK	3.75851	0.903869	3.61701	0.000624859	0.00284665
26508	26509	MYOF	3.985	2.58837	3.61866	0.000628703	0.00286049
107986114	107986742	LOC107986742	2.80167	-1.46092	3.59975	0.000630893	0.00286889
5794	5794	PTPRH	4.25387	-0.522089	3.62031	0.000634168	0.00288153
91947	91948	LINC00923	3.6671	3.61826	3.60931	0.000635117	0.0028831
1003	1003	CDH5	3.13761	-2.49425	3.60127	0.000635074	0.0028831
113791	113802	HENMT1	2.76893	2.67637	3.59673	0.000635342	0.0028831
283487	283489	CHAMP1	2.67519	-0.380609	3.5959	0.000635206	0.0028831
284418	284422	SMIM24	3.41802	-3.84147	3.60247	0.000639881	0.00290144
23349	23350	U2SURP	3.15784	-0.0384798	3.59814	0.000640784	0.00290402
9892	9894	TELO2	2.96116	0.461468	3.59447	0.000642709	0.00291047
256006	256021	LINC01619	2.13342	-1.07249	3.58777	0.000642916	0.00291065
7043	7043	TGFB3	2.49473	1.43514	3.58507	0.000650877	0.00294135
161176	161198	CLEC14A	2.22793	0.298013	3.58098	0.000655089	0.00295732
335	335	APOA1	3.48153	-2.83402	3.59247	0.000658715	0.00297292
282996	283008	NUTM2E	2.48818	1.31844	3.5794	0.000660499	0.0029802
283902	283914	LINC01566	4.02676	-4.11572	3.59884	0.00066402	0.00299316
2138	2138	EYA1	3.0408	3.91475	3.5768	0.000674975	0.00303686
5800	5800	PTPRO	2.47719	1.35078	3.56955	0.000677555	0.00304555
7173	7173	TPO	4.75007	-3.20441	3.60167	0.000683381	0.00306914
10563	10564	ARFGEF2	5.25346	-2.33825	3.60767	0.000689972	0.00309316
116986	116987	AGAP1	2.51816	1.18549	3.55596	0.000702572	0.00314399
3083	3083	HGFAC	3.10519	-0.422568	3.56069	0.000705708	0.00315536
5365	5365	PLXNB3	3.06805	0.213725	3.55978	0.000706458	0.00315571
1293	1293	COL6A3	2.81954	3.19651	3.55263	0.00071408	0.00318327
23148	23149	FCHO1	2.21548	3.49695	3.54708	0.000715366	0.00318814
151887	151888	BTLA	2.3722	5.13003	3.54337	0.00072398	0.00322406
554226	554235	ASPDH	2.99015	-3.02409	3.54928	0.000724221	0.00322431
283848	283849	EXOC3L1	2.98173	0.196931	3.54898	0.000724601	0.00322518
5156	5156	PDGFRA	3.54937	4.14954	3.55306	0.00073304	0.00325941
360132	360155	CYCSP52	2.58294	-2.35356	3.53437	0.00074429	0.00330185
101927215	101927229	LINC01929	2.80654	-1.7968	3.53546	0.000746546	0.00331017
355	355	FAS	2.31218	2.34604	3.52893	0.000750946	0.00332546
4807	4807	NHLH1	5.56979	2.35937	3.57975	0.000755524	0.00334403
64714	64718	UNKL	2.24303	0.210014	3.52413	0.000759592	0.00336118
55790	55791	LRIF1	3.67104	-2.71435	3.54059	0.000761742	0.00336898
63973	63974	NEUROD6	4.40558	-3.14701	3.55101	0.000768445	0.00339428
55815	55816	DOK5	2.56043	0.0818737	3.52181	0.000768629	0.00339428
100506564	100506599	PPP1R26-AS1	2.77812	-3.00647	3.51504	0.000786758	0.00346468
2044	2044	EPHA5	6.29598	-1.21304	3.57408	0.000794564	0.00349728
101926933	101926941	SPRY4-AS1	2.83266	-2.78769	3.51134	0.000795685	0.00350133
9625	9626	GUCA1C	2.05631	1.86012	3.5022	0.000802273	0.00352587
1571	1571	CYP2E1	2.43905	-0.892821	3.503	0.000805053	0.00353542
643723	643733	CASP4LP	2.9219	-2.57436	3.50692	0.000807201	0.00354396
100509894	100526694	MSANTD3-TMEFF1	4.0747	0.687826	3.5259	0.000807602	0.00354483
64084	64087	MCCC2	3.06153	2.14045	3.50486	0.000815522	0.00357509
83482	83483	PLVAP	2.86007	0.121452	3.50035	0.000819503	0.00359164
1995	1995	ELAVL3	5.04529	2.43834	3.53161	0.000836618	0.00365653
643669	643677	CCDC168	4.07465	-0.914112	3.50932	0.000843817	0.00368344
221424	221442	ADCY10P1	2.57789	-0.899688	3.48251	0.000851638	0.00371008
3990	3990	LIPC	3.69546	-3.9524	3.49832	0.000852478	0.00371282
51617	51619	UBE2D4	3.10047	-0.262291	3.48733	0.000855005	0.00372164
105372030	105372143	LOC105372143	3.63126	-2.86781	3.49224	0.000863578	0.00375553
5581	5581	PRKCE	2.20355	3.33884	3.4706	0.000872071	0.00378868
3563	3563	IL3RA	4.33246	-0.877575	3.49969	0.000877222	0.00380916
57644	57645	POGK	2.61735	0.487706	3.46382	0.00089485	0.00387702
5475	5475	PPEF1	2.4383	-0.576089	3.46122	0.00089711	0.00388391
257019	257044	CATSPERE	3.55664	1.45379	3.47538	0.000899544	0.00389155
5458	5458	POU4F2	5.81747	-2.55496	3.51811	0.000902191	0.00390009
22885	22887	FOXJ3	3.00596	0.183011	3.46507	0.000902934	0.00390234
1363	1363	CPE	2.28532	5.01972	3.44321	0.000937155	0.00402926
50839	50840	TAS2R14	2.70537	-3.03908	3.44606	0.000939315	0.00403755
642366	642394	ADARB2-AS1	5.88436	-0.542963	3.5005	0.000948802	0.00407431
92749	92797	HELB	3.10828	-1.00774	3.44727	0.000949495	0.00407628
3090	3090	HIC1	2.57223	-1.26343	3.43988	0.000950989	0.00408169
56964	56965	PARP6	2.90887	-2.27757	3.44153	0.000956651	0.00410397
442117	442179	OR1F12P	3.16629	-2.41217	3.44472	0.000958067	0.00410802
647264	647286	RD3L	5.11233	-2.7001	3.48194	0.000958363	0.00410828
23542	23543	RBFOX2	2.51599	3.52251	3.43192	0.000969418	0.00414682
414328	414332	LCN10	2.3435	-0.249671	3.42365	0.00098669	0.00421623
56245	56246	MRAP	5.69733	-2.42707	3.4822	0.000987099	0.00421695
9542	9543	IGDCC3	3.09467	-2.53458	3.43148	0.000988846	0.00422337
5081	5081	PAX7	4.59085	2.6224	3.45508	0.00100096	0.00426464
283592	283596	SNHG10	3.9033	-1.60756	3.44022	0.00100364	0.00427504
441869	441871	PRAMEF7	2.48599	0.495993	3.41184	0.0010203	0.00433117
146754	146760	RTN4RL1	3.2395	-0.465456	3.41852	0.00102896	0.00436369
100287592	100287718	ANKRD66	4.15647	-3.45679	3.43487	0.00103152	0.00437348
440279	440288	UBL7-DT	4.60525	-3.34104	3.44254	0.00103555	0.00438647
199920	199953	TMEM201	4.20574	-2.99775	3.43307	0.00103915	0.0044005
257177	257194	NEGR1	4.90395	-2.63897	3.44688	0.00104035	0.00440309
200420	200424	TET3	2.47563	-2.02264	3.40341	0.00104247	0.00441025
286122	286128	ZFP41	2.92158	-0.778835	3.40821	0.00104355	0.00441377
2977	2977	GUCY1A2	2.4838	1.53595	3.40229	0.00104569	0.00442172
352999	353088	ZNF429	4.15978	-2.79585	3.4278	0.0010511	0.00444138
5098	5098	PCDHGC3	2.16447	5.17772	3.39698	0.00105368	0.00445121
57863	57864	SLC46A2	2.24175	2.9968	3.39701	0.00105484	0.00445409
100507261	100507277	LINC02314	3.38959	-3.942	3.40249	0.00108014	0.00454755
60484	60485	SAV1	3.53214	-1.91292	3.40313	0.0010857	0.00456653
170261	170302	ARX	3.20413	-0.114153	3.39533	0.00109134	0.00458804
2894	2894	GRID1	2.94407	0.259374	3.38978	0.00109554	0.00460129
400761	400765	MIR137HG	3.12626	-0.493445	3.39203	0.0010971	0.00460671
284805	284825	LINC01697	2.33098	-0.516737	3.3817	0.00109894	0.00461333
220382	220388	CCDC89	3.44494	0.915987	3.39656	0.00109984	0.0046149
642929	642934	CERNA2	2.99461	-2.03576	3.38907	0.00109968	0.0046149
5173	5173	PDYN	5.20614	-1.66243	3.43098	0.00110289	0.00462657
64800	64801	ARV1	2.2555	0.217213	3.37346	0.00112089	0.00469304
57795	57798	GATAD1	3.54067	-3.34832	3.38329	0.00114392	0.00477454
121643	121665	SPPL3	3.80505	-1.04601	3.38654	0.00114961	0.00479372
11149	11151	CORO1A	2.14316	3.02525	3.36063	0.00115634	0.0048183
4907	4907	NT5E	5.06835	0.963137	3.40799	0.00116364	0.00484642
254173	254187	TSGA10IP	3.92239	-3.6002	3.37893	0.00118008	0.00490552
7020	7020	TFAP2A	6.12357	3.12023	3.42155	0.00118514	0.00492303
9940	9941	EXOG	3.32797	0.0700422	3.36483	0.00118804	0.0049339
51716	51719	CAB39	3.47089	-4.41846	3.36148	0.00120667	0.0049958
9241	9242	MSC	2.744	0.0693144	3.34903	0.00120854	0.00500115
2354	2354	FOSB	3.26971	1.00496	3.35427	0.00121777	0.00503577
116154	116159	CYYR1	3.90876	-1.52519	3.36529	0.00122211	0.00505012
1114	1114	CHGB	2.67345	1.61738	3.34106	0.00123077	0.00507629
338382	338398	TAS2R60	5.68904	-2.54372	3.39886	0.00123184	0.00507948
8190	8190	MIA	6.21251	-2.01593	3.40523	0.00124312	0.0051173
219970	219972	MPEG1	2.20151	-1.1256	3.33184	0.00124585	0.00512393
401647	401663	OR51H1	3.81697	-1.33841	3.35523	0.00124857	0.00513146
26002	26003	GORASP2	4.88859	3.10862	3.37698	0.00125088	0.00513937
84824	84826	SFT2D3	3.35107	-4.24141	3.34408	0.00125522	0.00515275
84858	84859	LRCH3	5.26371	0.775044	3.3795	0.00126814	0.00519414
100303491	100306951	PITPNA-AS1	4.61374	-2.09311	3.36414	0.00127445	0.00521571
6017	6017	RLBP1	4.09781	-3.81217	3.349	0.00128865	0.00526393
100996643	100996654	SEC61G-DT	2.83431	-3.0898	3.32482	0.00129041	0.0052699
2173	2173	FABP7	4.56205	1.66049	3.35563	0.00129958	0.00530362
5459	5459	POU4F3	4.34065	-2.37652	3.35059	0.00130072	0.00530576
22989	22990	PCNX1	2.50664	-0.893349	3.31483	0.00131004	0.00534253
3269	3269	HRH1	3.9617	-3.29826	3.33875	0.00131381	0.00535416
860	860	RUNX2	4.59035	0.11938	3.3514	0.00131621	0.00536145
624	624	BDKRB2	2.82722	-1.37559	3.31619	0.00131908	0.00537186
10913	10914	PAPOLA	3.78676	-3.612	3.33171	0.00132554	0.00539315
6900	6900	CNTN2	3.59304	0.346099	3.32493	0.00133539	0.00542688
57451	57452	GALNT16	3.63304	3.56494	3.32229	0.0013474	0.00547312
5918	5918	RARRES1	3.89692	-2.98402	3.3265	0.00135176	0.00548573
2747	2747	GLUD2	3.23972	-0.483823	3.30507	0.00138145	0.00559447
1268	1268	CNR1	2.54571	1.23121	3.28813	0.00140426	0.00567633
201625	201626	PDE12	4.70699	-2.21022	3.32655	0.00141442	0.0057091
389432	389434	IYD	4.36416	0.684515	3.31903	0.00141497	0.0057091
10060	10061	ABCF2	2.99315	0.86438	3.29151	0.00141491	0.0057091
27289	27290	SPINK4	2.1023	1.33501	3.28151	0.00141428	0.0057091
202500	202559	KHDRBS2	2.8968	-1.59211	3.28771	0.00142315	0.00573287
5791	5791	PTPRE	2.65262	0.900101	3.28393	0.0014242	0.0057355
440730	440738	MAP1LC3C	4.42746	-1.93029	3.31656	0.0014293	0.00574951
6529	6529	SLC6A1	2.45394	-0.552563	3.2784	0.00143591	0.00576679
10964	10965	ACOT2	3.94444	0.0234768	3.30149	0.00144677	0.00580107
65055	65056	GPBP1	2.30777	1.51599	3.27409	0.00144666	0.00580107
400043	400073	C12orf76	2.81293	-1.1942	3.27875	0.00145148	0.00581044
150094	150135	LINC00479	2.43324	1.84261	3.27399	0.00145136	0.00581044
339416	339442	LINC01343	2.40736	1.01225	3.27374	0.00145135	0.00581044
730112	730130	TMEM229A	2.19732	-1.59807	3.27192	0.00145146	0.00581044
101927498	101927503	LINC02688	2.36089	-1.1644	3.26517	0.00148168	0.00591646
9651	9652	SKIC3	3.33614	-0.470065	3.27948	0.00148292	0.00591878
3490	3490	IGFBP7	2.5126	1.59223	3.26547	0.00148652	0.00593045
353322	353323	KRTAP12-2	2.18103	-0.798082	3.26218	0.00148743	0.0059327
51475	51477	ISYNA1	4.38545	-4.23886	3.29727	0.00149986	0.00597953
100131213	100131303	DPEP2NB	3.82922	-1.94485	3.28483	0.00150131	0.00598146
25928	25929	GEMIN5	3.15433	0.42779	3.26776	0.00151506	0.00602773
25775	25776	CBY1	3.83689	-0.125304	3.28067	0.00151828	0.00603917
84530	84532	ACSS1	2.50061	2.98847	3.25345	0.00153227	0.0060851
206338	206358	SLC36A1	2.34636	-1.04365	3.24822	0.00154647	0.00613728
27098	27099	SND1-IT1	2.9621	0.322152	3.25422	0.00155521	0.00616918
118491	118611	C10orf90	2.56014	1.22992	3.24624	0.00156354	0.00619657
57554	57555	NLGN2	5.59848	0.655996	3.30413	0.00157568	0.00623759
9705	9706	ULK2	4.65613	-0.0729624	3.28387	0.00157772	0.00624284
101926955	101926966	LINC01804	2.21526	-2.64903	3.23658	0.00158833	0.00627912
196385	196394	AMN1	3.55038	-1.06645	3.25532	0.00159627	0.0063062
646	646	BNC1	4.05951	-0.832972	3.26121	0.00161752	0.00637859
387763	387775	SLC22A10	3.52777	0.130723	3.24745	0.00162712	0.00640631
105369971	105370174	LOC105370174	2.19863	-1.53455	3.22679	0.00162769	0.00640712
285195	285203	EOGT	2.17892	1.40308	3.22476	0.00163549	0.0064291
7018	7018	TF	2.78144	2.05689	3.22904	0.00164649	0.0064636
8840	8840	CCN4	4.58621	-3.30834	3.26549	0.00164898	0.00647034
55515	55520	ELAC1	2.57341	-0.341464	3.22457	0.00165297	0.00648173
7352	7352	UCP3	2.02172	-0.498781	3.21959	0.00165287	0.00648173
151112	151121	LINC01854	3.15277	-3.95166	3.231	0.00166523	0.00652392
286204	286205	SCAI	4.23241	3.55428	3.25302	0.00166904	0.00653592
10586	10587	TXNRD2	6.01812	0.467331	3.29005	0.00167102	0.00654219
8999	8999	CDKL2	2.68061	0.299254	3.22083	0.00167501	0.00655488
252884	252949	TTTY17A	2.09402	0.570324	3.21251	0.00168449	0.00658016
100130705	100130733	LRRC70	2.0553	-1.80303	3.20926	0.00169735	0.00662742
5744	5744	PTHLH	3.43734	-4.23367	3.22711	0.0017066	0.00666167
163255	163259	DENND2C	2.45104	-0.909097	3.21046	0.00170688	0.00666167
23414	23415	KCNH4	2.64552	-0.832637	3.21073	0.0017165	0.00669318
4185	4185	ADAM11	4.0059	3.65298	3.23695	0.00171762	0.00669605
1325	1325	CORT	3.11012	-2.52201	3.21654	0.0017247	0.00672065
100506497	100506506	MORC1-AS1	2.59859	-2.19785	3.20574	0.00173558	0.00675549
4050	4050	LTB	3.95218	-0.698175	3.23109	0.00173855	0.00676555
10369	10370	CITED2	4.51366	-1.85716	3.24306	0.00174129	0.00677472
387712	387715	ARMS2	2.95668	-0.129362	3.20221	0.00177643	0.00689758
50859	50861	STMN3	2.77532	-0.660713	3.195	0.00179547	0.0069653
100507050	100507057	MELTF-AS1	2.74074	-1.46466	3.19173	0.00180796	0.00700906
1958	1958	EGR1	4.36792	2.25207	3.22438	0.00181278	0.00702151
27254	27255	CNTN6	2.24238	-0.56843	3.18436	0.00181379	0.00702387
1464	1464	CSPG4	2.44939	4.08862	3.18132	0.00183768	0.00710533
3645	3645	INSRR	3.58684	-2.03235	3.19764	0.00185658	0.00717363
492	492	ATP2B3	2.58713	0.312701	3.17425	0.00187927	0.00725165
3067	3067	HDC	4.4617	-2.56883	3.21223	0.00188151	0.00725866
2532	2532	ACKR1	3.59242	-2.1591	3.19141	0.00188724	0.00727594
4071	4071	TM4SF1	4.23266	-2.19923	3.20319	0.00190034	0.00731838
374864	374868	ATP9B	3.12429	-2.42526	3.17591	0.00191521	0.00736262
80221	80222	TARS2	2.33995	4.52962	3.15687	0.00194872	0.00747576
140699	140700	SAMD10	2.01607	0.311913	3.15416	0.00194893	0.00747576
100874028	100874032	PRRT3-AS1	2.72486	-2.89953	3.15953	0.00196096	0.00751696
92241	92249	LINC01278	2.40432	0.409903	3.1528	0.00197241	0.00754994
10350	10351	ABCA8	3.14185	0.345045	3.16147	0.001989	0.00760342
440073	440077	ZNF705A	2.3154	1.53228	3.14427	0.00201031	0.007669
100507156	100507173	LINC01012	2.44915	-2.53301	3.14426	0.00201815	0.00769038
101927636	101927650	LINC02126	2.17255	-0.440826	3.14016	0.00202432	0.00770392
101929004	101929027	LINC02387	3.55889	-3.5228	3.16294	0.00202698	0.00771236
9420	9421	HAND1	2.47764	1.02882	3.14066	0.0020384	0.00775412
6753	6753	SSTR3	3.61777	-2.77072	3.15511	0.00207525	0.00787881
57829	57830	KRTAP5-8	4.51649	-3.49506	3.17321	0.00208951	0.00793122
948	948	CD36	3.22566	-1.44575	3.14147	0.00210248	0.00797177
11341	11342	RNF13	4.04282	-1.00618	3.15397	0.00213469	0.0080816
4921	4921	DDR2	5.2152	3.64473	3.18038	0.00213594	0.00808455
358	358	AQP1	3.31495	-0.321857	3.13708	0.0021365	0.00808492
55679	55680	RUFY2	2.49725	1.50934	3.11775	0.00216105	0.00817074
11197	11198	SUPT16H	3.11505	-2.70945	3.12834	0.00216154	0.00817081
10737	10738	RFPL3	2.17103	-0.283336	3.11324	0.00216574	0.00818316
55619	55620	STAP2	3.42817	2.51348	3.1339	0.00216768	0.00818515
91828	91833	WDR20	2.80655	-2.93615	3.11776	0.00218757	0.00824822
2042	2042	EPHA3	3.76795	1.60456	3.13653	0.0021963	0.00826993
55901	55902	ACSS2	2.06759	-1.57444	3.10081	0.00222961	0.00838449
256309	256329	LMNTD2	2.23391	-0.652714	3.10121	0.00223529	0.00840404
8436	8436	CAVIN2	3.85333	-2.23121	3.13043	0.00224257	0.00842959
55286	55287	TMEM40	2.6742	-0.0565291	3.10539	0.00224433	0.00843255
406962	406963	MIR187	2.39511	-0.896289	3.09506	0.00228028	0.00855104
442523	442524	DPY19L2P3	3.81183	-3.693	3.12193	0.00228644	0.00857034
5321	5321	PLA2G4A	2.005	0.791304	3.09022	0.0022869	0.00857034
7042	7042	TGFB2	2.18516	3.23496	3.08913	0.00230122	0.00862031
100506885	100506907	CFAP100-DT	2.04282	-0.760963	3.08804	0.00230084	0.00862031
11227	11228	RASSF8	4.20573	0.318958	3.12843	0.00230312	0.00862555
1146	1146	CHRNG	4.37708	-1.27314	3.12863	0.00232617	0.00870629
57091	57092	PCNP	2.00625	-2.04148	3.07819	0.0023566	0.00881073
23281	23283	CSTF2T	3.14572	0.771863	3.09423	0.00236136	0.00882474
339855	339874	NUDT16-DT	3.17092	-3.11504	3.09357	0.0023686	0.00884988
25927	25928	SOSTDC1	3.36623	2.10481	3.0951	0.00238528	0.00890076
93986	94005	PIGS	3.45605	2.42041	3.09647	0.00238936	0.00890662
344558	344561	GPR148	2.24251	2.11352	3.0747	0.00238911	0.00890662
83661	83666	PARP9	3.24438	-4.06945	3.08831	0.00241025	0.00896705
401399	401409	RAB19	3.57521	0.578354	3.09494	0.00241573	0.00898034
3642	3642	INSM1	2.10087	3.70467	3.06892	0.00241588	0.00898034
79974	79977	GRHL2	5.2532	2.79918	3.13375	0.00241753	0.00898263
105371814	105371899	LOC105371899	3.00913	-3.16612	3.07936	0.00243461	0.00903262
4062	4062	LY6H	3.01167	-0.218002	3.07388	0.00246901	0.0091505
348938	348980	HCN1	4.77709	-2.37093	3.11124	0.00249305	0.00923177
491	491	ATP2B2	2.85716	0.156852	3.06603	0.00249909	0.00924823
3554	3554	IL1R1	3.36993	1.05721	3.07643	0.0025021	0.00925593
1909	1909	EDNRA	3.67899	3.4378	3.08196	0.0025131	0.00928825
401565	401577	CD99P1	2.77313	-3.18266	3.05975	0.00252891	0.00933876
3270	3270	HRC	2.53803	1.51735	3.05497	0.00253406	0.0093538
54873	54874	FNBP1L	4.00936	-2.17818	3.08513	0.00254417	0.00938317
90226	90231	KIAA2013	2.8377	-3.24314	3.05731	0.00255223	0.00940893
127003	127018	LYPLAL1	4.16566	-2.88607	3.08712	0.00255592	0.00941057
148014	148022	TICAM1	3.85535	-3.68496	3.07914	0.00255897	0.00941782
4858	4858	NOVA2	2.41658	3.75497	3.04695	0.00257412	0.00946161
2134	2134	EXTL1	2.95262	1.3418	3.05476	0.00258342	0.0094838
54436	54437	SEMA5B	2.95291	-1.78265	3.05362	0.0025909	0.00950522
8821	8821	INPP4B	2.46795	3.2625	3.0413	0.00261546	0.0095752
90506	90507	SCRN2	2.37738	-2.03682	3.03826	0.00262714	0.00961364
55220	55222	LRRC20	2.5755	2.59834	3.04021	0.00263342	0.00962881
101929473	101929511	LINC01970	2.64678	-3.50936	3.03981	0.00264394	0.00966117
1879	1879	EBF1	5.5745	2.37391	3.1052	0.00265103	0.00968304
6926	6926	TBX3	2.93469	3.70517	3.04331	0.00265672	0.0097018
286464	286467	FIRRE	3.49431	-1.91538	3.05483	0.00266334	0.00972393
1144	1144	CHRND	3.97192	-2.52811	3.06407	0.00267931	0.00977405
63976	63977	PRDM15	2.7606	3.61612	3.03296	0.0027036	0.00985646
406941	406942	MIR150	3.38993	-3.08588	3.04561	0.00270951	0.00987593
974	974	CD79B	2.92701	-1.01734	3.03185	0.0027335	0.00995507
55336	55337	SHFL	3.69755	-3.18841	3.04586	0.00275935	0.0100386
100631383	100652748	TIMM23B	2.07585	0.0930702	3.01338	0.00277195	0.0100762
816	816	CAMK2B	2.12161	-0.153473	3.0107	0.00279325	0.0101472
57817	57818	G6PC2	3.04186	-2.85839	3.02123	0.00282498	0.010239
375033	375035	SFT2D2	3.52684	2.4279	3.03183	0.00282967	0.0102496
26206	26207	PITPNC1	2.14355	-0.189298	3.00285	0.00284961	0.0103133
8456	8456	FOXN1	4.74153	-4.21644	3.05802	0.00285519	0.010327
64446	64478	CSMD1	2.86847	-3.03838	3.0079	0.00289457	0.0104583
9496	9497	SLC4A7	4.18613	-2.7201	3.03206	0.00294849	0.0106273
2298	2298	FOXD4	3.13395	-3.80524	2.99777	0.00301274	0.0108311
375298	375307	CATIP	3.303	-1.07587	3.0014	0.00301524	0.010834
94027	94030	LRRC4B	2.96696	0.0919634	2.98477	0.00308375	0.0110505
350383	352909	DNAAF3	3.15789	-2.76026	2.98699	0.00310001	0.0110997
105369201	105369431	LINC02746	2.34693	-0.41571	2.96861	0.00312057	0.0111618
80078	80086	TUBA4B	2.75196	-3.11873	2.97522	0.00312303	0.011166
10388	10389	SCML2	3.59951	-1.60501	2.99423	0.00312776	0.0111784
2570	2570	GABRR2	2.48729	-1.13379	2.9696	0.00312945	0.0111798
3196	3196	TLX2	5.57645	-1.89073	3.0368	0.00316628	0.0112838
23120	23122	CLASP2	5.57227	-1.7331	3.03437	0.00318551	0.0113475
101927074	101927087	LINC02516	3.14984	-3.85758	2.97465	0.00319642	0.0113794
5375	5375	PMP2	3.07721	-3.63003	2.97083	0.00321356	0.0114288
79940	79943	ZNF696	2.82888	3.30472	2.96333	0.00322985	0.0114773
131873	131890	GRK7	3.15069	-2.45344	2.97005	0.00323381	0.0114891
3587	3587	IL10RA	4.0248	-1.43192	2.99137	0.00323837	0.0115029
134829	134860	TAAR9	3.5732	-0.49123	2.9775	0.00325795	0.011563
2277	2277	VEGFD	4.51097	-0.741005	2.99994	0.00326866	0.011594
255426	255480	TBX5-AS1	2.1185	0.295861	2.94485	0.00328628	0.0116494
6887	6887	TAL2	3.19242	-3.1518	2.96304	0.00329959	0.0116894
107986453	107987155	OOSP4B	3.50303	-4.31272	2.96993	0.00330614	0.0117102
364	364	AQP7	2.3465	-1.09691	2.94506	0.00330776	0.0117136
6330	6330	SCN4B	3.15876	1.51905	2.95942	0.00332303	0.0117629
144715	144717	PHETA1	2.16857	-1.33265	2.9391	0.00333763	0.0118097
3700	3700	ITIH4	2.22889	0.442172	2.93959	0.00333947	0.0118139
91526	91543	RSAD2	3.61906	2.06526	2.96643	0.00336059	0.0118813
7412	7412	VCAM1	5.65883	1.03981	3.01325	0.00338034	0.0119439
9956	9957	HS3ST1	3.71105	0.146352	2.96259	0.00341386	0.012055
83741	83742	MARVELD1	4.11334	-4.19773	2.96775	0.00345954	0.0122064
645784	645811	CCDC154	2.1712	-0.551522	2.92398	0.00346426	0.0122181
221395	221400	TDRD6	4.46211	-2.54268	2.97407	0.00348196	0.0122682
4762	4762	NEUROG1	6.41038	1.16664	3.01638	0.0034849	0.012276
57828	57829	ZP4	2.478	0.623623	2.91614	0.00357107	0.0125568
3208	3208	HPCA	2.65762	0.343128	2.9187	0.00357807	0.0125763
94	94	ACVRL1	2.73289	-0.593659	2.91739	0.0036034	0.0126551
100130776	100130849	LOC100130849	2.49236	-2.04461	2.91238	0.00360666	0.012664
1441	1441	CSF3R	3.5377	-2.68552	2.93605	0.00360989	0.0126728
3773	3773	KCNJ16	4.28966	-3.41034	2.95226	0.00364074	0.0127682
346007	346157	ZNF391	2.95705	-1.88918	2.91774	0.00364498	0.0127786
10578	10579	TACC2	2.49972	-2.7155	2.90367	0.00368625	0.0129149
5549	5549	PRELP	4.84838	2.21713	2.96048	0.00369395	0.0129392
89876	89882	TPD52L3	2.54857	1.44815	2.90279	0.00370237	0.0129583
10351	10352	WARS2	4.23238	-2.00319	2.94372	0.00370697	0.0129718
84189	84190	METTL25	5.8003	0.381196	2.97944	0.0037167	0.0129954
57007	57010	CABP4	2.08543	2.37449	2.89396	0.00371991	0.0130014
53342	53343	NUDT9	2.52587	-0.0371659	2.90032	0.00372117	0.0130032
89780	89781	HPS4	4.50634	1.66075	2.94537	0.00375775	0.0131179
4286	4286	MITF	3.13538	1.2089	2.90973	0.00375866	0.0131182
441369	441374	FLJ42969	2.03753	-1.56803	2.88916	0.00375934	0.0131182
49	49	ACR	2.58357	-2.49529	2.89694	0.00376252	0.0131266
6860	6860	SYT4	3.99888	2.47328	2.93116	0.00376852	0.0131423
148545	148581	UBE2U	2.95482	-4.46955	2.90137	0.00379631	0.0132287
200403	200407	CREG2	3.40101	-3.77525	2.91191	0.00380215	0.0132463
4135	4135	MAP6	3.80409	3.1822	2.92027	0.00382389	0.0133061
8277	8277	TKTL1	3.65237	0.258306	2.91154	0.00386958	0.0134303
58494	58495	OVOL2	2.00231	2.97887	2.87533	0.00388508	0.0134706
729665	729678	LINC00847	2.80919	-3.23778	2.88729	0.00389886	0.013513
2696	2696	GIPR	2.98029	0.423148	2.88848	0.00392614	0.0135941
1142	1142	CHRNB3	2.98885	-4.65018	2.88624	0.00395005	0.0136633
120892	120935	CCDC38	3.07987	1.10638	2.88799	0.00395486	0.0136772
389207	389208	TMPRSS11F	2.8682	-4.64077	2.88174	0.00396622	0.0137138
3676	3676	ITGA4	4.80672	3.30794	2.93066	0.00397676	0.0137366
100506834	100506866	TTN-AS1	3.03789	-3.26127	2.88486	0.00397552	0.0137366
7052	7052	TGM2	2.79725	2.06537	2.87936	0.00397367	0.0137366
256130	256144	OR4C3	3.74317	-3.20565	2.90063	0.00400206	0.0138158
552	552	AVPR1A	2.78585	-2.78494	2.87567	0.00400756	0.0138293
9957	9958	USP15	3.10545	0.455464	2.88286	0.00401219	0.0138343
54768	54769	DIRAS2	2.10263	1.99724	2.86005	0.00404285	0.0139345
7038	7038	TG	3.46539	-3.79517	2.88814	0.00405336	0.0139652
246176	246184	CDC26	2.81668	-3.16923	2.86796	0.00409191	0.0140841
2812	2812	GP1BB	2.09754	0.437824	2.85148	0.00412748	0.0141982
27019	27020	NPTN	2.02303	0.324903	2.84971	0.00413694	0.0142279
152015	152024	LINC00691	4.8862	-3.58364	2.91433	0.00416668	0.0143217
56936	56937	PMEPA1	2.22185	1.17	2.84874	0.00417153	0.0143299
219539	219541	MED19	2.87751	-1.25987	2.8598	0.00419025	0.0143885
8499	8499	PPFIA2	3.12352	-1.7038	2.86252	0.00422567	0.0144873
57408	57409	MIF4GD	3.30483	-3.57344	2.86487	0.00425095	0.0145597
8605	8605	PLA2G4C	2.09069	0.918811	2.83901	0.00425369	0.0145633
124842	124857	WFIKKN2	3.8889	1.84591	2.87936	0.00426497	0.0145933
284654	284656	EPHA10	5.25276	1.68048	2.9137	0.00426685	0.014594
10753	10755	GIPC1	2.52548	-2.29643	2.84097	0.00430623	0.0147114
359809	359822	KCNIP4-IT1	2.45124	-0.36013	2.83865	0.00431555	0.0147375
363	363	AQP6	2.58293	-2.71128	2.84048	0.00432379	0.0147598
100507661	100508046	LOC100508046	2.8654	-2.45095	2.84633	0.00432921	0.0147697
23555	23556	PIGN	2.02731	3.04172	2.82844	0.00435652	0.0148541
168090	168374	ZNF92	3.28528	0.0809712	2.85188	0.00438546	0.0149469
133923	133957	CCDC127	2.64103	-3.40507	2.83462	0.00439978	0.0149899
101927740	101927762	LARP4B-DT	5.02933	-2.53889	2.89412	0.00442608	0.0150647
255061	255082	CASC2	2.33694	-2.79466	2.81999	0.00449427	0.015264
92591	92595	ZNF764	3.14735	-3.0214	2.83704	0.00450917	0.0153117
26585	26586	CKAP2	4.49345	4.18272	2.86891	0.00456143	0.0154504
400941	400945	LINC01376	2.68965	-3.29548	2.82116	0.00455991	0.0154504
4222	4222	MEOX1	4.29069	-0.152936	2.86001	0.00460294	0.0155785
23462	23463	ICMT	2.49247	3.47595	2.80448	0.00470085	0.0158667
285888	285905	INTS4P1	3.77849	1.09436	2.83609	0.0047198	0.0159245
56896	56897	WRNIP1	2.01365	5.59682	2.79266	0.00474853	0.0160184
221	221	ALDH3B1	2.06154	-1.49423	2.78664	0.00482451	0.0162495
133121	133308	SLC9B2	3.41597	-3.00499	2.81673	0.00483015	0.0162625
728118	728130	NUTM2D	2.02296	0.25935	2.77719	0.00493014	0.0165541
29951	29952	DPP7	3.63497	-1.39534	2.81308	0.00494982	0.0166138
101927115	101927124	HEATR5A-DT	2.96541	-2.04092	2.79331	0.0049656	0.0166539
83890	83891	SNX25	2.93976	-3.84755	2.79083	0.0049878	0.0167187
5743	5743	PTGS2	4.28671	0.366506	2.82773	0.00499286	0.0167325
84793	84795	PYROXD2	5.1555	0.567409	2.84868	0.00500708	0.0167686
50506	50507	NOX4	4.83469	-2.56783	2.84021	0.0050154	0.0167822
51233	51234	EMC4	2.78228	-3.11378	2.78461	0.005015	0.0167822
7349	7349	UCN	2.32267	-1.81361	2.77417	0.00502048	0.016796
147381	147407	SLC25A52	3.63205	-3.17802	2.80569	0.00504117	0.0168555
775	775	CACNA1C	3.40613	2.8238	2.79784	0.00505944	0.0169068
186	186	AGTR2	3.15841	-4.71819	2.78886	0.00508533	0.0169819
728464	728485	LOC728485	2.68066	0.633913	2.77642	0.00508581	0.0169819
5030	5030	P2RY4	2.45804	-2.97196	2.77147	0.0050857	0.0169819
7054	7054	TH	4.36482	-1.8137	2.82107	0.00510441	0.017031
81035	81037	CLPTM1L	3.88962	5.02106	2.80621	0.00512717	0.0171004
4915	4915	NTRK2	3.32037	1.31851	2.78749	0.00516014	0.0171775
5396	5396	PRRX1	5.72904	2.93847	2.84617	0.00520788	0.01731
3375	3375	IAPP	2.76089	-2.59048	2.76815	0.00521459	0.0173256
497189	497190	CLEC18B	4.58479	-4.45065	2.81728	0.00522985	0.017373
642658	642757	TBC1D22A-AS1	2.13332	-0.27111	2.75391	0.00523273	0.0173793
10512	10513	APPBP2	2.77487	5.28643	2.76695	0.00523446	0.0173817
1116	1116	CHI3L1	2.99073	-3.60413	2.77229	0.00523821	0.0173908
5342	5342	PLGLB2	2.57351	-1.23195	2.75903	0.00527404	0.0174932
11010	11011	TLK2	2.98142	-0.848024	2.76616	0.00531447	0.0176105
1908	1908	EDN3	4.64994	0.432364	2.81071	0.00534014	0.0176788
54538	54539	NDUFB11	3.58292	-3.70867	2.78026	0.00535255	0.0177165
284353	284355	TPRX1	2.00768	-0.379398	2.74237	0.00535793	0.0177309
257236	257240	KLHL34	2.99042	-1.0597	2.7628	0.00536192	0.0177407
253738	253769	WDR27	2.08777	4.27642	2.73973	0.00540564	0.0178583
3589	3589	IL11	2.6506	-0.422081	2.74821	0.00543881	0.0179542
100652929	100653515	CEP295NL	2.57603	-2.56634	2.7437	0.00547522	0.0180608
79168	79169	C1orf35	3.17941	-4.5264	2.75905	0.00548217	0.0180803
9348	9349	RPL23	5.54823	0.325613	2.81801	0.00553797	0.0182298
196883	196951	FAM227B	2.68716	0.133092	2.74114	0.00554537	0.0182507
60529	60558	GUF1	5.76383	-0.101546	2.82039	0.00557087	0.0183243
4914	4914	NTRK1	5.19943	0.0666174	2.80694	0.00558085	0.0183432
4239	4239	MFAP4	2.27658	3.49019	2.7291	0.00558661	0.0183518
100129060	100129066	LOC100129066	2.57151	-2.48547	2.73161	0.00563693	0.0185101
10324	10325	RRAGB	3.38807	-1.3207	2.75157	0.00566792	0.0185962
6623	6623	SNCG	3.07807	1.80286	2.74262	0.00566848	0.0185962
25790	25791	NGEF	2.86088	-2.02762	2.73549	0.00568429	0.018641
339977	339978	LINC02260	2.36236	-1.4839	2.72253	0.00569837	0.0186802
131177	131368	ZPLD1	2.39118	-2.59524	2.72237	0.00570883	0.0187074
8497	8497	PPFIA4	2.11384	3.90138	2.71575	0.00573065	0.0187719
388722	388730	TMEM81	2.79998	-3.29724	2.72507	0.00580783	0.0189819
84870	84871	AGBL4	5.14253	1.47247	2.78923	0.00581634	0.0190026
2047	2047	EPHB1	2.16272	3.64217	2.70997	0.00582128	0.0190152
10673	10675	CSPG5	2.37801	-1.85803	2.71365	0.00582619	0.0190276
80309	80310	PDGFD	3.01613	-3.86002	2.72799	0.00585071	0.0191006
348807	348808	NPHP3-AS1	3.01051	-0.95942	2.72666	0.00586743	0.019148
107985770	107986266	LINC02473	4.78533	-3.29033	2.77182	0.00594262	0.0193643
83483	83538	ODAD4	3.58895	-2.34839	2.73816	0.0059459	0.019368
161502	161514	TBC1D21	2.89296	-3.5202	2.71608	0.00597328	0.0194497
101927267	101927278	HPS1-AS1	2.80096	-4.49478	2.71225	0.0059925	0.019505
1746	1746	DLX2	6.05495	1.63056	2.79699	0.00600279	0.0195348
8038	8038	ADAM12	4.99974	3.15786	2.77159	0.00602771	0.0196086
9547	9550	ATP6V1G1	2.55585	0.626453	2.70338	0.00603052	0.0196141
79949	79953	SYNDIG1	2.62779	-3.06273	2.70453	0.00603954	0.0196361
80765	80772	CPTP	2.33194	3.2388	2.69415	0.00609204	0.019781
2326	2326	FMO1	4.8586	-2.47469	2.76305	0.00610401	0.0198161
4837	4837	NNMT	2.68502	-2.29207	2.70131	0.00610841	0.0198267
100130086	100130148	MAPT-IT1	3.47062	-1.526	2.72283	0.00612248	0.019865
22844	22845	DOLK	2.94561	0.706374	2.7063	0.00613967	0.0199134
105379242	105379695	IER3-AS1	3.34054	-3.59116	2.71712	0.0061504	0.0199445
109729147	110175910	MIR4527HG	2.9574	-2.41044	2.70319	0.00619151	0.0200514
9568	9569	GTF2IRD1	2.21389	1.24991	2.68503	0.00619259	0.0200514
727830	727832	GOLGA6L6	3.52804	-3.97672	2.7085	0.00637028	0.020558
283089	283092	OR4C13	3.11947	-1.44255	2.69569	0.00637919	0.020583
283316	283332	LINC02396	4.09625	-0.344821	2.7211	0.00643745	0.0207594
144571	144577	KICS2	2.16838	-0.345233	2.6623	0.00652484	0.0209908
56203	56204	ATOSA	4.49968	-2.86781	2.72595	0.00654232	0.0210276
4488	4488	MSX2	4.49169	2.23706	2.72536	0.0065484	0.0210433
8200	8200	GDF5	2.96156	-2.14037	2.67802	0.00658566	0.0211474
26154	26155	NOC2L	2.72757	-3.48921	2.67102	0.00659173	0.021163
7223	7223	TRPC4	2.89974	1.3311	2.67566	0.00659475	0.0211662
8809	8809	IL18R1	2.07505	-1.46122	2.65573	0.00660254	0.0211821
7291	7291	TWIST1	5.82295	2.89286	2.7518	0.00664652	0.0213036
101929127	101929147	WARS2-AS1	3.14716	-4.3546	2.67628	0.00670313	0.0214456
402573	402635	GRIFIN	2.0059	-2.19188	2.64196	0.00680458	0.0217144
238	238	ALK	3.07778	-2.40226	2.66329	0.00688412	0.02192
339768	339778	FAM166C	4.24268	-0.836982	2.69387	0.00696182	0.0221391
440738	440757	LINC00851	2.88891	-0.710828	2.65124	0.00699247	0.0222216
90288	90293	KLHL13	2.27526	0.185311	2.63544	0.00699039	0.0222216
283375	283377	SPRYD4	2.37198	-2.1021	2.63562	0.00702304	0.0223094
3082	3082	HGF	3.52111	-1.46848	2.66556	0.00707829	0.0224685
642597	642612	TRIM49C	5.21457	-4.28406	2.71259	0.00708407	0.0224721
25794	25796	PGLS	2.21473	-1.74966	2.62856	0.00708458	0.0224721
64843	64844	MARCHF7	2.65126	-2.16278	2.63588	0.00713908	0.0226203
3769	3769	KCNJ13	4.05681	-1.91729	2.67696	0.00716364	0.0226889
79849	79850	TLCD3A	2.96001	-3.88175	2.63339	0.00733943	0.0232045
2306	2306	FOXD2	5.52349	-0.456531	2.70546	0.00734394	0.0232103
375307	375316	RBM44	2.17403	-2.0886	2.61197	0.00735461	0.0232356
83659	83660	TLN2	3.31258	-3.93783	2.64152	0.00738962	0.0233335
6545	6545	SLC7A4	2.83017	-1.9895	2.62322	0.00745159	0.0235036
387644	387680	WASHC2A	2.07623	-0.343826	2.60422	0.00745848	0.0235211
4036	4036	LRP2	3.00605	3.82157	2.62098	0.00758964	0.0238958
83468	83473	KATNAL2	2.43657	2.71599	2.60407	0.0076002	0.0239204
11136	11137	PWP1	2.76931	-3.10628	2.61019	0.00765612	0.0240704
57061	57062	DDX24	3.16282	-3.69238	2.6186	0.00772514	0.0242527
151278	151295	SLC23A3	4.68038	-1.57048	2.66361	0.00773756	0.024287
2905	2905	GRIN2C	3.03106	-2.49291	2.61165	0.00777776	0.0244
4856	4856	CCN3	2.28285	-2.11878	2.59047	0.00778096	0.0244057
1745	1745	DLX1	6.00535	1.90884	2.69145	0.00780843	0.0244696
103689912	103695436	LINC01269	3.53382	-3.9653	2.61748	0.00797271	0.0248773
163782	163786	SASS6	4.52344	2.78592	2.64548	0.00800788	0.024978
7482	7482	WNT2B	3.48485	1.93101	2.60996	0.00808977	0.0251942
4900	4900	NRGN	2.2811	-0.162942	2.57216	0.00812445	0.0252873
10900	10901	DHRS4	2.06565	2.22919	2.56779	0.00812186	0.0252873
25780	25782	RAB3GAP2	3.59374	-2.60154	2.60523	0.00825401	0.0256402
147495	147645	VSIG10L	2.51084	3.82116	2.5708	0.00826498	0.0256606
50856	50858	TTTY1	2.59192	-2.52808	2.57153	0.00829572	0.0257431
79962	79963	ABCA11P	2.00634	-1.44553	2.55705	0.00830818	0.0257764
153643	153657	TTC23L	2.77462	-3.2306	2.5707	0.00842112	0.0260989
100130587	100130691	LOC100130691	2.72398	-1.35468	2.56365	0.00853273	0.0264025
3671	3671	ISLR	2.19136	2.43051	2.5485	0.0085488	0.0264476
29953	29954	POMT2	2.11937	3.13812	2.54637	0.00856078	0.0264799
79998	80000	GREB1L	2.11173	-1.14322	2.53802	0.00872663	0.0269356
101926913	101926928	CRAT37	2.20764	-1.27828	2.53573	0.00881653	0.0271794
4948	4948	OCA2	3.07217	-0.588032	2.56091	0.00882114	0.0271888
6534	6534	SLC6A7	3.14573	-3.89452	2.56148	0.00886062	0.0273008
161003	161142	GARIN2	3.10373	-4.12595	2.55739	0.00891876	0.0274557
2262	2262	GPC5	5.0079	-1.91651	2.6128	0.00896744	0.0275909
347853	347862	GATD1	2.79663	-3.62693	2.54498	0.00897081	0.0275964
146845	146849	CCDC42	3.32728	-3.75597	2.56227	0.00897323	0.027599
22801	22802	CLCA4	3.03201	0.451102	2.5464	0.00910584	0.0279772
2191	2191	FAP	4.94148	-0.805534	2.60403	0.00912537	0.0280323
728	728	C5AR1	2.71709	-1.18152	2.5314	0.00921085	0.0282501
400950	400952	LINC01121	4.12972	-0.763094	2.57474	0.00926912	0.0284038
23416	23417	MLYCD	3.49775	-1.32478	2.55097	0.00935026	0.0286273
10215	10216	PRG4	2.60514	-1.38127	2.51923	0.00940297	0.0287786
4760	4760	NEUROD1	5.88492	1.69343	2.61193	0.00945753	0.0289303
2348	2348	FOLR1	3.67201	-2.66231	2.55095	0.00948237	0.0289961
611	611	OPN1SW	2.57898	-4.07253	2.51407	0.00950052	0.0290312
4094	4094	MAF	2.5259	4.24394	2.51173	0.00951726	0.0290773
51655	51657	STYXL1	2.20017	1.87019	2.50045	0.00957106	0.0292211
440854	440888	ACTR3BP2	2.04468	-0.926261	2.49684	0.00957483	0.0292275
256380	256394	SERPINA11	5.34372	-0.0656594	2.59285	0.00961788	0.0293333
2139	2139	EYA2	3.91236	2.0992	2.55273	0.00962161	0.0293395
151354	151393	RMDN2	2.1428	1.94436	2.4942	0.00968117	0.0294953
6909	6909	TBX2	4.13139	-1.28803	2.55628	0.00969945	0.0295355
93589	93594	TBC1D31	3.10825	-1.31368	2.5226	0.00970178	0.0295375
285	285	ANGPT2	4.60317	-0.890625	2.56754	0.00976183	0.029684
145946	145957	NRG4	2.26247	-3.09208	2.48492	0.00996066	0.0302306
57084	57085	AGTRAP	2.70753	1.11665	2.49779	0.00996969	0.0302527
161753	161779	PGBD4	2.94046	-4.19644	2.5052	0.00997783	0.0302716
1244	1244	ABCC2	3.21268	0.815936	2.50985	0.0100901	0.0305701
131377	131405	TRIM71	6.50297	-1.94345	2.59627	0.0101381	0.0306966
64388	64393	ZMAT3	2.85288	-0.0426123	2.4863	0.0103642	0.0312864
84084	84085	FBXO30	2.74937	-2.99968	2.48228	0.0103772	0.0313203
1769	1769	DNAH8	2.85805	-2.85089	2.47956	0.0105359	0.0317552
387707	387712	ENO4	2.69342	-2.14776	2.47303	0.0105602	0.0318174
102467146	102467655	LINC02219	2.34617	-2.22158	2.46165	0.010573	0.0318506
8771	8771	TNFRSF6B	4.10971	-2.63309	2.51744	0.0106476	0.0320421
162282	162333	MARCHF10	4.16118	-2.06235	2.51252	0.0108185	0.0324834
65989	65990	ANTKMT	2.21806	-2.02652	2.44307	0.0109491	0.0328344
257313	257358	LINC01366	2.2393	-1.84269	2.44277	0.0109711	0.0328905
1261	1261	CNGA3	3.52005	-2.49343	2.47682	0.0112087	0.0335049
89765	89766	UMODL1	2.90939	-1.91383	2.45432	0.0112346	0.0335709
1543	1543	CYP1A1	3.66018	-1.81909	2.47675	0.0113413	0.033855
2660	2660	MSTN	5.53287	-1.41616	2.52	0.0116332	0.0346187
84735	84740	AFAP1-AS1	2.98884	-2.76126	2.44155	0.0116585	0.034677
387755	387758	FIBIN	5.1401	0.239944	2.5086	0.0116854	0.0347393
400591	400604	TOB1-AS1	2.31353	-2.71464	2.41043	0.0118834	0.0352437
151176	151188	ARL6IP6	2.45592	1.61565	2.41257	0.0119482	0.035418
79054	79056	PRRG4	2.80916	-1.56492	2.42436	0.0119587	0.0354386
100526771	100526783	ARPIN-AP3S2	2.58219	-3.83495	2.41321	0.0120484	0.0356898
400957	400958	LINC02245	2.17309	-3.45319	2.39603	0.0121704	0.0360031
3741	3741	KCNA5	2.49326	-2.91982	2.40286	0.0122566	0.0362151
83450	83451	ABHD11	2.15128	0.0745942	2.38822	0.0123736	0.0364681
10666	10667	FARS2	2.14016	-2.96168	2.38803	0.0123702	0.0364681
1103	1103	CHAT	2.67197	-2.46554	2.4021	0.0124569	0.0366888
106865373	107983993	UPK3BL2	2.75774	-0.61294	2.39665	0.0127088	0.0372982
6495	6495	SIX1	4.54185	3.11291	2.45546	0.012781	0.0374849
338440	338442	HCAR2	3.59222	1.99257	2.42276	0.0128417	0.0376375
11096	11097	NUP42	3.95339	2.31123	2.43324	0.0129005	0.0377782
132851	132864	CPEB2	2.74045	-3.76572	2.38724	0.0129734	0.0379725
440087	440093	H3-5	3.39867	-4.54913	2.41112	0.0129874	0.0380007
391013	391059	FRRS1	3.27192	-2.1785	2.40534	0.0130226	0.0380909
1030	1030	CDKN2B	5.28977	0.509843	2.46686	0.0130561	0.0381826
727936	727940	RHOXF2B	2.09438	2.288	2.36271	0.0130709	0.0382129
11155	11156	PTP4A3	3.7752	1.56251	2.41987	0.0131305	0.0383679
83643	83648	FAM167A	2.79891	1.7117	2.38397	0.0131393	0.0383808
301	301	ANXA1	2.41359	2.34571	2.36985	0.0131502	0.038406
201617	201625	DNAH12	2.33476	-2.2126	2.36009	0.0133685	0.0389915
84871	84872	ZC3H10	2.43876	-3.08399	2.36193	0.0134198	0.0391148
84628	84629	TNRC18	2.89327	1.75923	2.3738	0.0135691	0.0395104
4004	4004	LMO1	2.62231	-1.41857	2.36191	0.0136254	0.0396677
28513	28514	DLL1	4.9617	0.208107	2.43841	0.0137055	0.0398677
10265	10266	RAMP2	3.98751	-1.3702	2.4074	0.0137656	0.0400292
100130887	100130894	VAC14-AS1	2.32221	-2.54102	2.34637	0.013784	0.0400626
10655	10656	KHDRBS3	2.49377	-2.88834	2.35043	0.013843	0.0401937
4208	4208	MEF2C	2.82783	3.10688	2.36271	0.0138459	0.0401956
114088	114112	TXNRD3	3.27173	3.04745	2.3786	0.0138768	0.0402785
64805	64806	IL25	3.3984	-4.11773	2.38032	0.0139756	0.0405383
51208	51209	RAB9B	3.00807	-2.64524	2.36514	0.013991	0.0405694
6920	6920	TCEA3	2.58919	-1.38454	2.34833	0.0140227	0.040653
440556	440560	PRAMEF11	3.06439	1.29092	2.36592	0.0140363	0.0406681
3960	3960	LGALS4	2.64831	-3.19057	2.35009	0.0140367	0.0406681
6006	6006	RHCE	2.3073	-2.41576	2.33579	0.0141067	0.0408369
5999	5999	RGS4	2.74887	0.0717938	2.35001	0.0141637	0.0409611
100288486	100288637	LOC100288637	2.55462	-2.66673	2.34131	0.0142108	0.0410633
221400	221409	SPATS1	3.81544	-2.4824	2.38554	0.0143046	0.0413069
3892	3892	KRT86	2.59328	-3.99628	2.3327	0.0145453	0.0419394
440934	440944	THUMPD3-AS1	2.99642	-0.0847356	2.34694	0.0145876	0.0420397
200162	200172	SLFNL1	2.06992	1.30205	2.31182	0.0146497	0.0421848
5457	5457	POU4F1	5.50102	2.28559	2.42249	0.0147199	0.042338
563	563	AZGP1	2.69678	-2.40261	2.3315	0.0147194	0.042338
837	837	CASP4	2.69332	-2.22295	2.32643	0.0148892	0.0427544
1588	1588	CYP19A1	3.24247	-4.686	2.34314	0.0150519	0.0431221
3263	3263	HPX	2.84677	-0.612215	2.32297	0.0152197	0.0435456
6276	6276	S100A5	2.9708	-4.63471	2.31993	0.0155046	0.0442806
256815	256892	OR51F1	2.12115	-2.24473	2.28756	0.0155291	0.0443433
1735	1735	DIO3	3.03203	-0.939512	2.32102	0.015553	0.0444043
85445	85446	ZFHX2	5.38093	-1.44184	2.39521	0.0156116	0.0445348
10631	10632	ATP5MG	4.69168	3.17312	2.37524	0.0156745	0.0446928
59335	59336	PRDM13	5.77362	0.250764	2.4025	0.0156821	0.044707
27129	27130	INVS	3.39718	-4.09713	2.32933	0.0157696	0.0449271
1118	1118	CHIT1	3.05061	-4.51027	2.31394	0.0158401	0.0451133
54843	54845	ESRP1	2.17849	2.93272	2.27966	0.0158748	0.0452047
646960	646962	HRCT1	4.96131	-2.59648	2.37441	0.015992	0.0455087
5076	5076	PAX2	3.77952	-1.16171	2.33664	0.0160253	0.0455886
346562	346606	MOGAT3	4.28231	-3.4513	2.35259	0.016064	0.0456615
3670	3670	ISL1	5.79964	1.43448	2.39032	0.0161704	0.0459042
64816	64834	ELOVL1	2.0053	-2.31017	2.26394	0.0162481	0.046091
729950	729956	SHISA7	2.21476	-3.17034	2.27048	0.0162529	0.0460931
50846	50848	F11R	2.08463	-2.24282	2.26181	0.016414	0.0465195
85478	85479	DNAJC5B	2.5406	-2.36534	2.27745	0.016445	0.0465924
85417	85437	ZCRB1	2.38123	-1.32953	2.26288	0.0167639	0.0474266
728276	728279	KRTAP2-2	2.73697	-2.55988	2.27673	0.0167733	0.047441
401498	401505	TOMM5	2.65413	-1.61129	2.26967	0.0169169	0.0478284
1016	1016	CDH18	4.47759	-0.406097	2.33581	0.0169656	0.0479504
345895	345930	ECT2L	2.80969	-1.09521	2.27384	0.017002	0.0480377
100131378	100131434	EOLA1-DT	2.78833	-4.39693	2.2724	0.0170242	0.0480848
419	419	ART3	2.19565	-2.93714	2.24752	0.0170921	0.0482434
400499	400500	BCAR4	4.98446	-0.198736	2.34121	0.0173412	0.0488458
345275	345456	PFN3	2.0713	-1.99833	2.22849	0.0176693	0.0496815
8534	8534	CHST1	2.05388	1.09542	2.22526	0.0177747	0.0499458
Downregulated
80003	80004	ESRP2	-2.1684	5.93456	-17.5232	1.01772e-16	2.53413e-13
3720	3720	JARID2	-2.2309	7.53103	-17.5514	9.77272e-17	2.53413e-13
11245	11247	NXPH4	-4.99184	5.46914	-15.9827	1.0258e-15	1.48998e-12
23096	23097	CDK19	-2.62123	4.88004	-15.2029	3.51073e-15	3.59953e-12
54566	54567	DLL4	-3.05324	4.16917	-14.8444	6.30645e-15	5.49607e-12
89884	89885	FATE1	-5.59352	2.19829	-14.5413	1.05558e-14	8.36309e-12
154141	154150	HDGFL1	-2.65741	4.37751	-14.4599	1.19623e-14	8.86385e-12
79887	79888	LPCAT1	-3.73025	5.63975	-14.4213	1.27815e-14	8.91125e-12
128272	128308	MRPL55	-2.67726	4.77964	-14.2953	1.58011e-14	1.05928e-11
9060	9060	PAPSS2	-2.67481	4.14469	-14.0745	2.30392e-14	1.48731e-11
10758	10761	PLAC1	-2.67817	4.49911	-13.9005	3.11148e-14	1.86553e-11
283576	283578	TMED8	-5.16371	4.92732	-13.8871	3.2109e-14	1.86553e-11
7013	7013	TERF1	-3.31817	8.00128	-13.7998	3.70853e-14	2.01999e-11
9674	9675	TTI1	-4.35474	2.69431	-13.8147	3.6238e-14	2.01999e-11
874	874	CBR3	-4.9276	2.31545	-13.7608	3.99478e-14	2.08386e-11
1528	1528	CYB5A	-2.06093	4.76304	-13.5926	5.33163e-14	2.51163e-11
7277	7277	TUBA4A	-4.62251	2.9907	-13.5549	5.72683e-14	2.62681e-11
22929	22930	RAB3GAP1	-2.49583	8.50353	-13.5296	5.95999e-14	2.66366e-11
57221	57222	ERGIC1	-3.41496	5.37908	-13.3985	7.52869e-14	3.28063e-11
84366	84376	HOOK3	-5.58079	0.335362	-13.3414	8.43505e-14	3.58592e-11
57616	57617	VPS18	-4.271	3.61543	-13.3171	8.72916e-14	3.6226e-11
57541	57542	KLHL42	-2.60668	5.80443	-13.2676	9.51129e-14	3.85539e-11
3274	3274	HRH2	-3.49574	3.008	-13.1951	1.08441e-13	4.20028e-11
26232	26233	FBXL6	-3.28627	3.70911	-13.0895	1.31234e-13	4.97264e-11
124739	124751	KRBA2	-2.21187	2.97878	-13.0065	1.52543e-13	5.65707e-11
1312	1312	COMT	-3.87981	2.31451	-12.8567	2.01047e-13	7.15153e-11
57530	57531	HACE1	-3.33922	5.83258	-12.8128	2.17722e-13	7.33299e-11
10544	10548	TM9SF1	-3.4562	2.365	-12.8103	2.1877e-13	7.33299e-11
1364	1364	CLDN4	-4.61113	2.3641	-12.8151	2.1775e-13	7.33299e-11
11143	11144	DMC1	-2.00035	7.6571	-12.6791	2.78652e-13	8.99427e-11
255104	255119	CFAP299	-2.99744	2.02908	-12.3289	5.37617e-13	1.61563e-10
1374	1374	CPT1A	-5.23842	5.01932	-12.3402	5.31406e-13	1.61563e-10
3116	3116	HLA-DPB2	-5.30381	1.60884	-12.2698	6.07726e-13	1.79537e-10
7984	7984	ARHGEF5	-3.32941	4.54867	-12.0948	8.4049e-13	2.38397e-10
165679	165721	DNAJB8	-4.90419	0.803918	-12.0337	9.51789e-13	2.55226e-10
6446	6446	SGK1	-3.79148	3.7322	-12.0123	9.8616e-13	2.60436e-10
2055	2055	CLN8	-2.01555	5.53818	-11.9368	1.13926e-12	2.96377e-10
23086	23087	TRIM35	-2.87138	3.03491	-11.8899	1.24799e-12	3.1989e-10
9227	9228	DLGAP2	-3.98078	5.24302	-11.8639	1.31558e-12	3.32328e-10
6809	6809	STX3	-2.10013	5.37928	-11.8337	1.39195e-12	3.46595e-10
91373	91380	SNORD107	-2.80414	3.91105	-11.802	1.48122e-12	3.58579e-10
353189	353219	KAAG1	-3.55944	3.23709	-11.7327	1.69781e-12	3.84323e-10
92126	92129	RIPPLY1	-2.37456	5.97377	-11.6054	2.17886e-12	4.7472e-10
29108	29109	FHOD1	-3.50642	1.86678	-11.5151	2.60816e-12	5.54394e-10
205860	206338	LVRN	-5.80834	3.95649	-11.5252	2.59851e-12	5.54394e-10
56135	56136	PCDHA13	-2.42311	2.37797	-11.4877	2.75123e-12	5.6878e-10
114569	114571	SLC22A9	-4.65664	4.77462	-11.4867	2.77374e-12	5.6878e-10
79624	79625	NDNF	-2.28182	6.12536	-11.4641	2.88363e-12	5.84438e-10
118738	118788	PIK3AP1	-3.2413	2.74007	-11.4586	2.9172e-12	5.84445e-10
10636	10637	LEFTY1	-2.86127	4.44921	-11.4319	3.07538e-12	6.07583e-10
254887	254896	LOC254896	-4.57799	2.66187	-11.3603	3.56842e-12	6.54711e-10
202	202	CRYBG1	-5.32961	2.17707	-11.3472	3.68738e-12	6.62588e-10
284114	284116	KRT42P	-3.30172	1.77873	-11.2898	4.09047e-12	7.18517e-10
4942	4942	OAT	-2.05476	6.11206	-11.2261	4.64835e-12	7.85788e-10
1911	1911	PHC1	-2.45062	8.95878	-11.2202	4.70436e-12	7.85788e-10
79083	79084	WDR77	-3.83236	1.04285	-11.0243	7.01906e-12	1.08267e-09
23516	23517	MTREX	-2.95848	7.07389	-11.009	7.229e-12	1.10289e-09
344787	344805	TMPRSS7	-3.18073	1.79916	-10.9936	7.46106e-12	1.11151e-09
55040	55041	PLEKHB2	-6.44168	1.39746	-10.9805	7.8718e-12	1.15438e-09
25840	25841	ABTB2	-3.02738	3.93762	-10.882	9.38183e-12	1.35145e-09
342979	343035	RD3	-3.18897	2.93613	-10.8312	1.04214e-11	1.48889e-09
54989	54991	C1orf159	-2.02285	8.09537	-10.7969	1.11822e-11	1.57183e-09
23607	23608	MKRN1	-2.08393	6.56993	-10.77	1.18239e-11	1.62807e-09
56905	56906	THAP10	-2.26716	5.33565	-10.7004	1.36637e-11	1.83199e-09
84451	84455	EFCAB7	-4.77971	4.09047	-10.6252	1.61133e-11	2.09593e-09
6638	6638	SNRPN	-2.3315	8.12237	-10.5749	1.77644e-11	2.25295e-09
5924	5924	RASGRF2	-4.11106	2.61112	-10.5677	1.80959e-11	2.25295e-09
2558	2558	GABRA5	-5.96422	2.93302	-10.59	1.75791e-11	2.25295e-09
64919	64921	CASD1	-2.11287	3.66625	-10.5351	1.93107e-11	2.37031e-09
130749	130752	MDH1B	-4.12674	-0.999292	-10.5233	1.98702e-11	2.42194e-09
53637	53820	RIPPLY3	-5.41753	-0.531256	-10.4998	2.11043e-11	2.53689e-09
4092	4092	SMAD7	-2.16766	4.91598	-10.4285	2.4185e-11	2.83247e-09
5293	5293	PIK3CD	-2.30068	4.58665	-10.4173	2.47644e-11	2.83247e-09
23308	23309	SIN3B	-2.97103	2.88661	-10.4177	2.47501e-11	2.83247e-09
10437	10438	C1D	-4.04899	0.920537	-10.4205	2.468e-11	2.83247e-09
161291	161357	MDGA2	-4.82516	3.21347	-10.4194	2.48633e-11	2.83247e-09
9848	9849	ZNF518A	-3.03118	4.78874	-10.3639	2.77482e-11	3.06108e-09
25939	25940	FAM98A	-2.68452	4.70263	-10.3424	2.90343e-11	3.14625e-09
54621	54622	ARL15	-2.4542	5.62726	-10.3353	2.94739e-11	3.17118e-09
10317	10318	TNIP1	-3.95969	4.79061	-10.3156	3.08282e-11	3.29654e-09
9048	9048	ARTN	-3.89278	0.992551	-10.293	3.234e-11	3.41628e-09
729830	729852	UMAD1	-4.73776	4.40305	-10.2809	3.33614e-11	3.50295e-09
134285	134288	TMEM174	-6.62725	-0.172875	-10.274	3.46996e-11	3.60009e-09
10653	10654	PMVK	-2.19052	6.31673	-10.235	3.65117e-11	3.69999e-09
54596	54600	UGT1A9	-3.09749	8.49747	-10.1678	4.2189e-11	4.01738e-09
9424	9425	CDYL	-3.07982	3.27517	-10.1439	4.44226e-11	4.14057e-09
123591	123606	NIPA1	-2.70178	2.41344	-10.139	4.48705e-11	4.16007e-09
647024	647042	GOLGA6L10	-5.33453	3.79251	-10.1425	4.5164e-11	4.16513e-09
1553	1553	CYP2A13	-5.77934	-3.01331	-10.132	4.64609e-11	4.26217e-09
2893	2893	GRIA4	-4.24683	2.61809	-10.1223	4.67206e-11	4.26356e-09
54502	54503	ZDHHC13	-4.55667	6.08958	-10.1067	4.84244e-11	4.37325e-09
875	875	CBS	-2.84679	5.26738	-10.0549	5.3807e-11	4.80267e-09
170958	170959	ZNF431	-3.11444	4.65565	-10.0534	5.4006e-11	4.80267e-09
5787	5787	PTPRB	-4.66854	3.11827	-10.0483	5.49905e-11	4.8654e-09
109729180	110806272	BTG3-AS1	-3.28901	2.3989	-10.0362	5.60663e-11	4.92907e-09
1001	1001	CDH3	-3.67259	6.39217	-10.0156	5.86847e-11	5.06462e-09
113828	113829	SLC35A4	-4.96035	4.65416	-10.0194	5.8695e-11	5.06462e-09
6335	6335	SCN9A	-3.08095	2.92628	-10.0103	5.92903e-11	5.09079e-09
3709	3709	ITPR2	-2.65335	5.71336	-9.99208	6.1653e-11	5.26771e-09
360205	360226	PRSS41	-6.05683	-0.702464	-9.96743	6.66398e-11	5.66601e-09
7360	7360	UGP2	-2.49648	7.28278	-9.94786	6.78713e-11	5.74271e-09
3705	3705	ITPK1	-2.22955	6.24194	-9.93441	6.98845e-11	5.82136e-09
23195	23196	FAM120A	-2.37399	7.79626	-9.91471	7.29532e-11	5.99799e-09
5588	5588	PRKCQ	-2.20156	3.3148	-9.88468	7.78949e-11	6.37422e-09
401398	401399	PRRT4	-3.07482	2.4038	-9.86986	8.05028e-11	6.52634e-09
10164	10165	SLC25A13	-5.07371	1.64196	-9.86442	8.23896e-11	6.61774e-09
4609	4609	MYC	-2.99619	5.44253	-9.8484	8.43645e-11	6.68941e-09
7447	7447	VSNL1	-5.13601	4.27555	-9.85354	8.44332e-11	6.68941e-09
3898	3898	LAD1	-4.50273	1.48741	-9.84101	8.62724e-11	6.8042e-09
11226	11227	GALNT5	-2.9633	3.02846	-9.8282	8.81804e-11	6.8923e-09
22800	22801	ITGA11	-2.75532	6.02775	-9.82102	8.95638e-11	6.96918e-09
26051	26052	DNM3	-3.24243	3.70622	-9.71901	1.12171e-10	8.4273e-09
7070	7070	THY1	-2.73649	7.55867	-9.71282	1.1364e-10	8.46473e-09
11145	11146	GLMN	-4.52578	3.94045	-9.7166	1.13458e-10	8.46473e-09
5522	5522	PPP2R2C	-2.99207	3.44814	-9.70336	1.16068e-10	8.57233e-09
79993	79998	ANKRD53	-3.56969	2.00149	-9.69459	1.18488e-10	8.67748e-09
6331	6331	SCN5A	-3.23955	3.23993	-9.65867	1.28179e-10	9.34792e-09
359787	359809	PEG13	-5.62156	-1.06147	-9.65425	1.3181e-10	9.49356e-09
5521	5521	PPP2R2B	-2.80066	3.96644	-9.64206	1.32901e-10	9.53281e-09
57486	57488	ESYT2	-2.60489	7.25079	-9.6088	1.43064e-10	1.01366e-08
9725	9726	ZNF646	-2.21998	6.12297	-9.58373	1.51245e-10	1.05871e-08
64787	64788	LMF1	-2.87047	3.71208	-9.56801	1.56677e-10	1.08706e-08
138255	138307	LCN8	-4.91812	1.40854	-9.56727	1.5858e-10	1.09251e-08
2906	2906	GRIN2D	-3.18792	4.89188	-9.54337	1.65594e-10	1.12747e-08
7079	7079	TIMP4	-5.58153	0.689157	-9.53097	1.7334e-10	1.16653e-08
100128233	100128239	LINC02731	-3.39979	0.999157	-9.52027	1.74435e-10	1.16939e-08
79805	79807	GSTCD	-2.68418	6.83003	-9.50663	1.79639e-10	1.19908e-08
63027	63035	BCORL1	-2.02226	6.36888	-9.48276	1.8945e-10	1.24608e-08
2052	2052	EPHX1	-2.82818	5.10663	-9.47909	1.91069e-10	1.252e-08
115572	115584	SLC5A11	-2.18983	5.29529	-9.47177	1.94171e-10	1.25451e-08
55240	55243	KIRREL1	-3.42996	3.5046	-9.47473	1.93148e-10	1.25451e-08
954	954	ENTPD2	-6.01986	0.977149	-9.48279	1.9433e-10	1.25451e-08
79842	79843	FAM124B	-2.55346	4.25119	-9.46741	1.96093e-10	1.26122e-08
5028	5028	P2RY1	-3.04253	5.4477	-9.43548	2.1074e-10	1.33593e-08
27293	27294	DHDH	-4.38578	2.69826	-9.42911	2.14984e-10	1.3479e-08
6564	6564	SLC15A1	-4.85096	-0.600694	-9.43178	2.14582e-10	1.3479e-08
220108	220134	SKA1	-4.32181	5.29253	-9.39707	2.3093e-10	1.43754e-08
3693	3693	ITGB5	-2.49833	7.5415	-9.39254	2.31972e-10	1.43889e-08
112937	112939	NACC1	-5.25918	4.36015	-9.3974	2.32891e-10	1.43947e-08
1847	1847	DUSP5	-4.92954	4.00291	-9.37142	2.45995e-10	1.51508e-08
84152	84153	RNASEH2C	-5.06415	1.69557	-9.35366	2.56428e-10	1.56278e-08
127833	127841	LINC00628	-3.91118	4.40951	-9.32876	2.68692e-10	1.63181e-08
205	205	AK4	-3.54	7.36729	-9.32602	2.69938e-10	1.63369e-08
793	793	CALB1	-4.91842	3.51409	-9.32664	2.72121e-10	1.6412e-08
81832	81833	SPACA1	-4.08333	3.74483	-9.22063	3.4361e-10	2.01654e-08
1555	1555	CYP2B6	-6.0759	1.20708	-9.23207	3.426e-10	2.01654e-08
51268	51270	TFDP3	-3.61592	2.85313	-9.20825	3.52599e-10	2.06235e-08
3111	3111	HLA-DOA	-3.77021	3.91436	-9.15637	3.97081e-10	2.29938e-08
10451	10452	TOMM40	-2.25113	3.58068	-9.1375	4.13412e-10	2.37619e-08
56937	56938	BMAL2	-2.26652	5.0727	-9.08135	4.7005e-10	2.65878e-08
200634	200726	FAM237A	-3.12845	2.10229	-9.04652	5.09493e-10	2.82817e-08
58528	58529	MYOZ1	-2.26639	4.329	-9.02106	5.39772e-10	2.97729e-08
9188	9188	DDX21	-2.19304	7.87259	-9.00126	5.64906e-10	3.09242e-08
55200	55201	MAP1S	-4.75307	2.99174	-9.0035	5.67742e-10	3.09242e-08
9630	9631	NUP155	-6.12982	3.45256	-8.99073	5.96039e-10	3.2164e-08
25854	25855	BRMS1	-2.23152	2.49398	-8.96745	6.10649e-10	3.26607e-08
79156	79157	MFSD11	-3.92839	1.905	-8.96939	6.10165e-10	3.26607e-08
5357	5357	PLS1	-3.36318	4.33662	-8.95834	6.24439e-10	3.29817e-08
2591	2591	GALNT3	-3.71332	2.60064	-8.95966	6.23341e-10	3.29817e-08
256158	256223	CDRT15L2	-3.34774	3.22805	-8.88013	7.48164e-10	3.85814e-08
440590	440594	LINC01761	-4.77325	2.06106	-8.88262	7.50832e-10	3.86047e-08
79767	79768	KATNBL1	-2.08841	2.44299	-8.86629	7.71524e-10	3.923e-08
9945	9946	CRYZL1	-2.44974	6.41863	-8.86745	7.6951e-10	3.923e-08
387700	387707	CC2D2B	-4.57596	2.79487	-8.86978	7.71996e-10	3.923e-08
11040	11041	B4GAT1	-3.90974	5.71753	-8.86402	7.78462e-10	3.94436e-08
4990	4990	SIX6	-6.7502	1.73219	-8.86198	8.12434e-10	4.0809e-08
101928969	101928989	MIR4300HG	-2.71088	0.672333	-8.84231	8.15859e-10	4.08633e-08
221895	221908	PPP1R35	-2.53819	3.93723	-8.83145	8.36592e-10	4.17817e-08
51361	51362	CDC40	-3.2455	5.01048	-8.81032	8.79556e-10	4.38019e-08
340075	340096	H3Y2	-2.59347	2.55437	-8.80731	8.84916e-10	4.39433e-08
285613	285626	LOC285626	-2.23221	2.84586	-8.79257	9.15669e-10	4.53412e-08
6768	6768	ST14	-5.56538	3.40129	-8.79644	9.26835e-10	4.57641e-08
4860	4860	PNP	-2.39791	5.66088	-8.78426	9.33602e-10	4.5968e-08
5355	5355	PLP2	-2.67438	1.34923	-8.78	9.43065e-10	4.63032e-08
729747	729759	OR4F29	-3.6353	1.55031	-8.75838	9.93995e-10	4.83948e-08
27065	27067	STAU2	-2.60517	4.54603	-8.74785	1.01644e-09	4.90761e-08
27165	27166	PRELID1	-4.63552	1.52073	-8.75218	1.01567e-09	4.90761e-08
153562	153572	IRX2	-3.31641	3.99211	-8.72705	1.06825e-09	5.13716e-08
83850	83851	SYT16	-2.99159	1.65239	-8.72098	1.08273e-09	5.17575e-08
3107	3107	HLA-C	-2.00244	5.06032	-8.71719	1.09171e-09	5.18489e-08
4145	4145	MATK	-4.51066	2.04179	-8.70995	1.11974e-09	5.29818e-08
79774	79776	ZFHX4	-2.82572	3.87479	-8.6846	1.17869e-09	5.51819e-08
151871	151877	MAGI1-IT1	-3.7946	2.81682	-8.68503	1.18089e-09	5.51819e-08
55211	55212	BBS7	-2.5622	8.72597	-8.67761	1.19788e-09	5.56773e-08
1379	1379	CR1L	-5.28748	0.738368	-8.67023	1.24023e-09	5.71883e-08
3816	3816	KLK1	-5.61438	-1.16422	-8.67229	1.2402e-09	5.71883e-08
23242	23243	ANKRD28	-4.26439	3.18375	-8.66289	1.24767e-09	5.73799e-08
79922	79923	NANOG	-2.29818	2.44377	-8.63926	1.31051e-09	5.96403e-08
165257	165324	UBXN2A	-5.20345	-1.05151	-8.63852	1.33462e-09	6.05795e-08
284612	284613	CYB561D1	-3.71021	0.686495	-8.62022	1.37435e-09	6.20593e-08
25769	25770	C22orf31	-4.46494	2.52957	-8.61882	1.38619e-09	6.22713e-08
653641	653643	GOLGA6D	-4.49345	2.14394	-8.61996	1.38285e-09	6.22713e-08
10207	10208	USPL1	-2.7588	5.48252	-8.5861	1.48544e-09	6.62178e-08
91862	91869	RFT1	-5.7476	2.65156	-8.58781	1.51636e-09	6.72524e-08
408	408	ARRB1	-2.06693	7.09672	-8.55346	1.60379e-09	7.077e-08
30844	30845	EHD3	-2.06877	5.25001	-8.54161	1.64928e-09	7.20475e-08
11138	11140	CDC37	-2.48436	5.46948	-8.54208	1.64764e-09	7.20475e-08
57556	57558	USP35	-2.32693	9.2975	-8.5397	1.6568e-09	7.21952e-08
4155	4155	MBP	-3.90341	3.79238	-8.51623	1.75827e-09	7.60462e-08
79852	79853	TM4SF20	-3.58672	2.89935	-8.51286	1.76946e-09	7.61523e-08
4142	4142	MAS1	-4.19222	-0.0694684	-8.51495	1.76713e-09	7.61523e-08
401089	401093	MBNL1-AS1	-5.40782	2.33105	-8.51887	1.77531e-09	7.62161e-08
1636	1636	ACE	-3.37528	2.18335	-8.50584	1.79766e-09	7.67972e-08
10553	10554	AGPAT1	-3.37258	3.77011	-8.49545	1.84239e-09	7.81334e-08
64386	64388	GREM2	-4.4487	4.56896	-8.49706	1.84766e-09	7.81447e-08
170690	170691	ADAMTS17	-3.80616	4.54721	-8.4766	1.93023e-09	8.12655e-08
58495	58496	LY6G5B	-5.52845	0.366314	-8.47997	1.95044e-09	8.19184e-08
4922	4922	NTS	-3.53919	4.29743	-8.45222	2.04251e-09	8.53034e-08
220	220	ALDH1A3	-3.20685	3.59384	-8.44174	2.09167e-09	8.68043e-08
2562	2562	GABRB3	-3.5186	7.00646	-8.44071	2.09893e-09	8.68953e-08
108	108	ADCY2	-5.02541	5.60513	-8.44507	2.10383e-09	8.68953e-08
3664	3664	IRF6	-5.54284	2.42783	-8.42734	2.21096e-09	8.98961e-08
642587	642597	AKAIN1	-5.73804	2.5293	-8.42816	2.21368e-09	8.98961e-08
101928136	101928147	C21orf140	-4.5462	0.547587	-8.41384	2.25355e-09	9.09124e-08
123036	123041	SLC24A4	-5.04709	3.82036	-8.41538	2.25847e-09	9.09124e-08
100506930	100506994	PTPRG-AS1	-4.24776	8.11533	-8.40077	2.31844e-09	9.28976e-08
100507127	100507156	LOC100507156	-5.07511	2.01693	-8.39467	2.37361e-09	9.48898e-08
129293	129303	TMEM150A	-4.26788	2.32058	-8.38363	2.41549e-09	9.63434e-08
102724560	102724631	POTEB3	-2.52922	7.93691	-8.36804	2.49014e-09	9.86436e-08
2247	2247	FGF2	-2.16445	5.56533	-8.35645	2.55962e-09	1.01166e-07
140893	140894	CNBD2	-6.57697	-1.47584	-8.37174	2.57268e-09	1.01452e-07
10788	10791	VAMP5	-2.27258	6.96851	-8.34928	2.60381e-09	1.02217e-07
5308	5308	PITX2	-4.0604	3.36097	-8.34966	2.61513e-09	1.02431e-07
5366	5366	PMAIP1	-4.72362	5.58945	-8.3391	2.69861e-09	1.04993e-07
10481	10482	NXF1	-4.99623	-1.31716	-8.32317	2.81282e-09	1.09193e-07
5205	5205	ATP8B1	-4.31649	2.49822	-8.31832	2.82447e-09	1.09401e-07
7004	7004	TEAD4	-2.22838	4.86085	-8.30891	2.86748e-09	1.10425e-07
26049	26050	SLITRK5	-2.23456	5.99004	-8.30227	2.91342e-09	1.11606e-07
928	928	CD9	-4.7017	5.94002	-8.29978	2.96422e-09	1.13303e-07
8711	8711	TNK1	-3.70325	1.75603	-8.28084	3.07633e-09	1.16566e-07
7163	7163	TPD52	-2.35974	4.7789	-8.27169	3.13493e-09	1.18272e-07
51491	51493	RTCB	-2.18365	4.16631	-8.26662	3.17309e-09	1.19454e-07
54101	54102	CLIC6	-3.43587	4.0469	-8.25644	3.25778e-09	1.21852e-07
333929	333932	H3C15	-5.55278	-0.0684567	-8.26574	3.25475e-09	1.21852e-07
163183	163223	ZNF676	-2.8045	2.15661	-8.24133	3.37294e-09	1.25353e-07
56704	56729	RETN	-3.49126	3.78608	-8.23613	3.42139e-09	1.26613e-07
107986962	109616962	SNORA15B-1	-5.52508	-2.45029	-8.236	3.49448e-09	1.28229e-07
55861	55862	ECHDC1	-3.05686	3.29003	-8.20449	3.6868e-09	1.33877e-07
101927721	101927735	TMEM132D-AS2	-5.34964	2.4017	-8.21328	3.68078e-09	1.33877e-07
2523	2523	FUT1	-2.19318	2.41824	-8.19754	3.74589e-09	1.3574e-07
50805	50807	ASAP1	-3.5164	3.29972	-8.15409	4.16901e-09	1.48298e-07
6533	6533	SLC6A6	-2.20249	7.58404	-8.1378	4.32613e-09	1.5261e-07
9452	9453	GGPS1	-3.16812	3.71773	-8.13751	4.33403e-09	1.5261e-07
440132	440138	ALG11	-5.82575	-1.43619	-8.13965	4.43207e-09	1.55309e-07
101929748	101929798	PDE4DIPP4	-5.06883	-0.0962089	-8.09763	4.84743e-09	1.67974e-07
64866	64881	PCDH20	-5.27095	2.78516	-8.09393	4.90571e-09	1.6932e-07
6571	6571	SLC18A2	-3.93181	0.514417	-8.08665	4.91884e-09	1.69438e-07
53947	53981	CPSF2	-3.72032	3.16762	-8.08237	4.96354e-09	1.7064e-07
91662	91663	MYADM	-4.61971	0.397057	-8.05594	5.33271e-09	1.81897e-07
150538	150572	SMYD1	-2.70173	1.03075	-8.05011	5.35049e-09	1.82146e-07
2203	2203	FBP1	-4.80987	0.577404	-8.05385	5.37218e-09	1.82528e-07
84889	84890	ADO	-3.21304	5.30249	-8.0456	5.41486e-09	1.83264e-07
144811	144817	LINC00330	-2.48525	2.35377	-8.04223	5.45284e-09	1.84002e-07
84679	84680	ACCS	-3.48822	4.53867	-8.03621	5.54526e-09	1.85516e-07
3790	3790	KCNS3	-4.41681	3.2399	-8.03925	5.54125e-09	1.85516e-07
10279	10280	SIGMAR1	-5.17886	0.0767053	-8.03723	5.62205e-09	1.87412e-07
79605	79607	FAM118B	-2.93712	4.02243	-8.0261	5.6736e-09	1.88363e-07
3775	3775	KCNK1	-3.64933	1.88888	-8.02235	5.73963e-09	1.9016e-07
346689	347051	SLC10A5	-6.04537	1.04633	-8.03414	5.74954e-09	1.9016e-07
3993	3993	LLGL2	-5.26565	4.37267	-8.01999	5.87071e-09	1.938e-07
2041	2041	EPHA1	-5.72069	5.55675	-7.99828	6.2369e-09	2.04725e-07
56924	56925	LXN	-3.74483	1.96196	-7.98229	6.33064e-09	2.07023e-07
149466	149473	CCDC24	-4.88502	0.778142	-7.95311	6.87296e-09	2.23917e-07
8835	8835	SOCS2	-2.97448	4.99247	-7.93722	7.04517e-09	2.28248e-07
7781	7781	SLC30A3	-4.03852	0.411134	-7.93794	7.06834e-09	2.28573e-07
57228	57231	SNX14	-2.56637	2.1942	-7.91351	7.46097e-09	2.3853e-07
128218	128229	TSACC	-4.69702	1.08718	-7.91682	7.49249e-09	2.38746e-07
54842	54843	SYTL2	-2.68523	2.20607	-7.90969	7.53191e-09	2.39564e-07
[truncated: 986 more rows]

## Sheet: ST7
Supplementary Table 7. Significant DisGeNET terms with positive and negative NES in SETBP1 PATH2 NPCs in comparison to WT NPCs
[truncated: 70 more rows]

[truncated: 16 more sheets: ST8, ST9, ST10, ST11, ST12, ST13, ST14, ST15, ST16, ST17, ST18, ST19, ST20, ST21, ST22, ST23]
